# Supplementary material for: Ecological and geographical overlap drive plumage evolution and mimicry in woodpeckers
Source: Nat Commun. 2019 Apr 8;10:1602. doi: 10.1038/s41467-019-09721-w (PMC6453948; doi:10.1038/s41467-019-09721-w)
Supplement: Supplementary file 5 — Supplementary Data 1 [file 41467_2019_9721_MOESM5_ESM.xlsx]

## Sheet: samplesizes
Species	Before thinning	After thinning	Proportion thinned
Blythipicus_pyrrhotis_presences_cleaned	660	660	0
Blythipicus_rubiginosus_presences_cleaned	457	432	0.0547046
Campephilus_gayaquilensis_presences_cleaned	1034	643	0.378143
Campephilus_guatemalensis_presences_cleaned	11400	6291	0.448158
Campephilus_haematogaster_presences_cleaned	268	267	0.00373134
Campephilus_imperialis_presences_cleaned	5	5	0
Campephilus_leucopogon_presences_cleaned	582	581	0.00171821
Campephilus_magellanicus_presences_cleaned	559	559	0
Campephilus_melanoleucos_presences_cleaned	5625	3842	0.316978
Campephilus_pollens_presences_cleaned	1014	576	0.431953
Campephilus_principalis_presences_cleaned	11	11	0
Campephilus_robustus_presences_cleaned	577	575	0.0034662
Campephilus_rubricollis_presences_cleaned	1650	1508	0.0860606
Campethera_abingoni_presences_cleaned	902	902	0
Campethera_bennettii_presences_cleaned	101	100	0.00990099
Campethera_cailliautii_presences_cleaned	93	92	0.0107527
Campethera_caroli_presences_cleaned	97	97	0
Campethera_maculosa_presences_cleaned	50	50	0
Campethera_mombassica_presences_cleaned	27	27	0
Campethera_nivosa_presences_cleaned	182	181	0.00549451
Campethera_notata_presences_cleaned	73	73	0
Campethera_nubica_presences_cleaned	823	668	0.188335
Campethera_punctuligera_presences_cleaned	112	112	0
Campethera_scriptoricauda_presences_cleaned	44	43	0.0227273
Campethera_tullbergi_presences_cleaned	74	74	0
Celeus_brachyurus_presences_cleaned	3687	2743	0.256035
Celeus_castaneus_presences_cleaned	3043	1783	0.414065
Celeus_elegans_presences_cleaned	926	865	0.0658747
Celeus_flavescens_presences_cleaned	2576	2009	0.220109
Celeus_flavus_presences_cleaned	1140	1116	0.0210526
Celeus_grammicus_presences_cleaned	793	764	0.03657
Celeus_loricatus_presences_cleaned	3454	1559	0.548639
Celeus_lugubris_presences_cleaned	345	344	0.00289855
Celeus_obrieni_presences_cleaned	63	63	0
Celeus_spectabilis_presences_cleaned	132	132	0
Celeus_torquatus_presences_cleaned	627	541	0.137161
Celeus_undatus_presences_cleaned	306	305	0.00326797
Chrysocolaptes_erythrocephalus_presences_cleaned	65	65	0
Chrysocolaptes_festivus_presences_cleaned	693	693	0
Chrysocolaptes_guttacristatus_presences_cleaned	4893	3267	0.332311
Chrysocolaptes_haematribon_presences_cleaned	197	194	0.0152284
Chrysocolaptes_lucidus_presences_cleaned	141	141	0
Chrysocolaptes_stricklandi_presences_cleaned	172	172	0
Chrysocolaptes_strictus_presences_cleaned	13	13	0
Chrysocolaptes_xanthocephalus_presences_cleaned	10	10	0
Colaptes_atricollis_presences_cleaned	428	409	0.0443925
Colaptes_auratus_presences_cleaned	2627294	85664	0.967395
Colaptes_auricularis_presences_cleaned	526	371	0.294677
Colaptes_campestris_presences_cleaned	8531	7166	0.160005
Colaptes_chrysoides_presences_cleaned	14305	7320	0.488291
Colaptes_fernandinae_presences_cleaned	375	366	0.024
Colaptes_melanochloros_presences_cleaned	9414	6731	0.285001
Colaptes_pitius_presences_cleaned	2967	2747	0.074149
Colaptes_punctigula_presences_cleaned	3357	3023	0.0994936
Colaptes_rivolii_presences_cleaned	2655	1721	0.351789
Colaptes_rubiginosus_presences_cleaned	20306	7879	0.611987
Colaptes_rupicola_presences_cleaned	2132	1887	0.114916
Dendrocopos_analis_presences_cleaned	824	762	0.0752427
Dendrocopos_assimilis_presences_cleaned	15	15	0
Dendrocopos_atratus_presences_cleaned	216	215	0.00462963
Dendrocopos_auriceps_presences_cleaned	798	766	0.0401003
Dendrocopos_canicapillus_presences_cleaned	7331	2517	0.656663
Dendrocopos_cathpharius_presences_cleaned	114	114	0
Dendrocopos_darjellensis_presences_cleaned	115	115	0
Dendrocopos_dorae_presences_cleaned	26	26	0
Dendrocopos_himalayensis_presences_cleaned	683	600	0.121523
Dendrocopos_hyperythrus_presences_cleaned	440	423	0.0386364
Dendrocopos_kizuki_presences_cleaned	1749	1447	0.17267
Dendrocopos_leucopterus_presences_cleaned	29	29	0
Dendrocopos_leucotos_presences_cleaned	1025	897	0.124878
Dendrocopos_macei_presences_cleaned	1205	1105	0.0829876
Dendrocopos_maculatus_presences_cleaned	874	789	0.097254
Dendrocopos_mahrattensis_presences_cleaned	1738	1704	0.0195627
Dendrocopos_major_presences_cleaned	53357	16302	0.694473
Dendrocopos_medius_presences_cleaned	2090	1967	0.0588517
Dendrocopos_minor_presences_cleaned	4803	4200	0.125547
Dendrocopos_moluccensis_presences_cleaned	1070	645	0.397196
Dendrocopos_nanus_presences_cleaned	2752	2576	0.0639535
Dendrocopos_noguchii_presences_cleaned	78	78	0
Dendrocopos_obsoletus_presences_cleaned	93	93	0
Dendrocopos_ramsayi_presences_cleaned	5	5	0
Dendrocopos_syriacus_presences_cleaned	3674	2846	0.225367
Dendrocopos_temminckii_presences_cleaned	101	100	0.00990099
Dendropicos_abyssinicus_presences_cleaned	32	32	0
Dendropicos_elachus_presences_cleaned	16	16	0
Dendropicos_fuscescens_presences_cleaned	1747	1676	0.0406411
Dendropicos_gabonensis_presences_cleaned	14	14	0
Dendropicos_lugubris_presences_cleaned	66	65	0.0151515
Dendropicos_poecilolaemus_presences_cleaned	20	20	0
Dendropicos_spodocephalus_presences_cleaned	248	248	0
Dendropicos_stierlingi_presences_cleaned	21	21	0
Dinopium_benghalense_presences_cleaned	27462	10801	0.606693
Dinopium_everetti_presences_cleaned	129	129	0
Dinopium_javanense_presences_cleaned	2432	1381	0.432155
Dinopium_rafflesii_presences_cleaned	75	74	0.0133333
Dinopium_shorii_presences_cleaned	396	385	0.0277778
Dryocopus_galeatus_presences_cleaned	113	113	0
Dryocopus_hodgei_presences_cleaned	91	91	0
Dryocopus_javensis_presences_cleaned	1284	1138	0.113707
Dryocopus_lineatus_presences_cleaned	25340	12456	0.508445
Dryocopus_martius_presences_cleaned	4085	3578	0.124113
Dryocopus_pileatus_presences_cleaned	880900	45878	0.947919
Dryocopus_schulzi_presences_cleaned	165	165	0
Gecinulus_grantia_presences_cleaned	58	58	0
Gecinulus_viridis_presences_cleaned	60	60	0
Geocolaptes_olivaceus_presences_cleaned	132	132	0
Hemicircus_canente_presences_cleaned	1764	1550	0.121315
Hemicircus_concretus_presences_cleaned	268	256	0.0447761
Jynx_ruficollis_presences_cleaned	301	301	0
Jynx_torquilla_presences_cleaned	5811	5000	0.139563
Meiglyptes_jugularis_presences_cleaned	80	80	0
Meiglyptes_tristis_presences_cleaned	499	478	0.0420842
Meiglyptes_tukki_presences_cleaned	359	352	0.0194986
Melanerpes_aurifrons_presences_cleaned	152584	30289	0.801493
Melanerpes_cactorum_presences_cleaned	1361	1280	0.0595151
Melanerpes_candidus_presences_cleaned	2751	2637	0.0414395
Melanerpes_carolinus_presences_cleaned	2786073	118320	0.957532
Melanerpes_chrysauchen_presences_cleaned	1747	1398	0.199771
Melanerpes_chrysogenys_presences_cleaned	8174	3452	0.577685
Melanerpes_cruentatus_presences_cleaned	5156	4109	0.203064
Melanerpes_erythrocephalus_presences_cleaned	248530	32984	0.867284
Melanerpes_flavifrons_presences_cleaned	1255	1111	0.114741
Melanerpes_formicivorus_presences_cleaned	293995	13956	0.95253
Melanerpes_herminieri_presences_cleaned	614	614	0
Melanerpes_hoffmannii_presences_cleaned	18129	10002	0.448287
Melanerpes_hypopolius_presences_cleaned	961	706	0.265349
Melanerpes_lewis_presences_cleaned	22697	12526	0.448121
Melanerpes_portoricensis_presences_cleaned	6677	5458	0.182567
Melanerpes_pucherani_presences_cleaned	15800	5399	0.658291
Melanerpes_pulcher_presences_cleaned	240	240	0
Melanerpes_pygmaeus_presences_cleaned	3687	2880	0.218877
Melanerpes_radiolatus_presences_cleaned	2056	1779	0.134728
Melanerpes_rubricapillus_presences_cleaned	22707	10111	0.554719
Melanerpes_striatus_presences_cleaned	3312	2864	0.135266
Melanerpes_superciliaris_presences_cleaned	3282	2343	0.286106
Melanerpes_uropygialis_presences_cleaned	139724	16914	0.878947
Mesopicos_elliotii_presences_cleaned	60	60	0
Mesopicos_goertae_presences_cleaned	749	549	0.267023
Mesopicos_griseocephalus_presences_cleaned	399	398	0.00250627
Mulleripicus_fuliginosus_presences_cleaned	16	16	0
Mulleripicus_fulvus_presences_cleaned	153	152	0.00653595
Mulleripicus_funebris_presences_cleaned	142	110	0.225352
Mulleripicus_pulverulentus_presences_cleaned	591	586	0.00846024
Nesoctites_micromegas_presences_cleaned	390	390	0
Picoides_albolarvatus_presences_cleaned	18217	10103	0.445408
Picoides_arcticus_presences_cleaned	9981	7310	0.267608
Picoides_arizonae_presences_cleaned	13064	2013	0.845912
Picoides_borealis_presences_cleaned	6694	3953	0.409471
Picoides_dorsalis_presences_cleaned	8486	6648	0.216592
Picoides_fumigatus_presences_cleaned	7630	3959	0.481127
Picoides_nuttallii_presences_cleaned	227670	45396	0.800606
Picoides_pubescens_presences_cleaned	3522364	96162	0.9727
Picoides_scalaris_presences_cleaned	183953	33887	0.815784
Picoides_stricklandi_presences_cleaned	158	158	0
Picoides_tridactylus_presences_cleaned	200	200	0
Picoides_villosus_presences_cleaned	1301772	77338	0.94059
Piculus_aurulentus_presences_cleaned	540	540	0
Piculus_callopterus_presences_cleaned	167	167	0
Piculus_chrysochloros_presences_cleaned	844	844	0
Piculus_flavigula_presences_cleaned	1121	1024	0.0865299
Piculus_leucolaemus_presences_cleaned	265	264	0.00377358
Piculus_litae_presences_cleaned	79	78	0.0126582
Piculus_simplex_presences_cleaned	1620	1140	0.296296
Picumnus_albosquamatus_presences_cleaned	900	899	0.00111111
Picumnus_aurifrons_presences_cleaned	381	359	0.0577428
Picumnus_castelnau_presences_cleaned	115	114	0.00869565
Picumnus_cinnamomeus_presences_cleaned	560	424	0.242857
Picumnus_cirratus_presences_cleaned	3573	2921	0.18248
Picumnus_dorbignyanus_presences_cleaned	274	206	0.248175
Picumnus_exilis_presences_cleaned	303	303	0
Picumnus_fulvescens_presences_cleaned	108	108	0
Picumnus_fuscus_presences_cleaned	3	3	0
Picumnus_granadensis_presences_cleaned	1189	1061	0.107653
Picumnus_innominatus_presences_cleaned	927	927	0
Picumnus_lafresnayi_presences_cleaned	684	619	0.0950292
Picumnus_limae_presences_cleaned	302	291	0.0364238
Picumnus_minutissimus_presences_cleaned	70	70	0
Picumnus_nebulosus_presences_cleaned	162	162	0
Picumnus_olivaceus_presences_cleaned	3279	2689	0.179933
Picumnus_pumilus_presences_cleaned	47	47	0
Picumnus_pygmaeus_presences_cleaned	304	304	0
Picumnus_rufiventris_presences_cleaned	112	111	0.00892857
Picumnus_sclateri_presences_cleaned	444	387	0.128378
Picumnus_spilogaster_presences_cleaned	103	103	0
Picumnus_squamulatus_presences_cleaned	805	724	0.100621
Picumnus_steindachneri_presences_cleaned	142	142	0
Picumnus_subtilis_presences_cleaned	131	131	0
Picumnus_temminckii_presences_cleaned	1785	1709	0.042577
Picumnus_varzeae_presences_cleaned	24	24	0
Picus_awokera_presences_cleaned	231	231	0
Picus_canus_presences_cleaned	4023	2922	0.273676
Picus_chlorolophus_presences_cleaned	2333	2071	0.112302
Picus_erythropygius_presences_cleaned	254	251	0.011811
Picus_flavinucha_presences_cleaned	1102	988	0.103448
Picus_mentalis_presences_cleaned	352	295	0.161932
Picus_mineaceus_presences_cleaned	1117	654	0.414503
Picus_puniceus_presences_cleaned	389	387	0.00514139
Picus_rabieri_presences_cleaned	38	38	0
Picus_squamatus_presences_cleaned	357	357	0
Picus_vaillantii_presences_cleaned	157	157	0
Picus_viridanus_presences_cleaned	147	145	0.0136054
Picus_viridis_presences_cleaned	33902	19560	0.423043
Picus_vittatus_presences_cleaned	868	527	0.392857
Picus_xanthopygaeus_presences_cleaned	1494	1060	0.290495
Reinwardtipicus_validus_presences_cleaned	269	267	0.00743494
Sasia_abnormis_presences_cleaned	355	347	0.0225352
Sasia_africana_presences_cleaned	33	33	0
Sasia_ochracea_presences_cleaned	254	253	0.00393701
Sphyrapicus_nuchalis_presences_cleaned	48968	25419	0.480906
Sphyrapicus_ruber_presences_cleaned	78098	20374	0.739123
Sphyrapicus_thyroideus_presences_cleaned	14544	9938	0.316694
Sphyrapicus_varius_presences_cleaned	459645	58917	0.871821
Thripias_namaquus_presences_cleaned	419	418	0.00238663
Thripias_pyrrhogaster_presences_cleaned	103	103	0
Thripias_xantholophus_presences_cleaned	99	99	0
Veniliornis_affinis_presences_cleaned	1136	1025	0.0977113
Veniliornis_callonotus_presences_cleaned	1358	1124	0.172312
Veniliornis_cassini_presences_cleaned	206	206	0
Veniliornis_chocoensis_presences_cleaned	32	31	0.03125
Veniliornis_dignus_presences_cleaned	435	434	0.00229885
Veniliornis_frontalis_presences_cleaned	210	210	0
Veniliornis_kirkii_presences_cleaned	1624	1511	0.0695813
Veniliornis_lignarius_presences_cleaned	2417	1894	0.216384
Veniliornis_maculifrons_presences_cleaned	416	416	0
Veniliornis_mixtus_presences_cleaned	2446	1375	0.437858
Veniliornis_nigriceps_presences_cleaned	357	342	0.0420168
Veniliornis_passerinus_presences_cleaned	2832	2725	0.0377825
Veniliornis_sanguineus_presences_cleaned	115	115	0
Veniliornis_spilogaster_presences_cleaned	2097	2065	0.0152599
Xiphidiopicus_percussus_presences_cleaned	1486	1373	0.0760431
TOTAL	13513441	1037628	0.923215
