# Supplementary material for: Ecological and geographical overlap drive plumage evolution and mimicry in woodpeckers
Source: Nat Commun. 2019 Apr 8;10:1602. doi: 10.1038/s41467-019-09721-w (PMC6453948; doi:10.1038/s41467-019-09721-w)
Supplement: Supplementary file 6 — Source Data [file 41467_2019_9721_MOESM6_ESM.xlsx]

## Sheet: Species averages
species	back_colorPC1	back_colorPC2	back_patternPC1	back_patternPC2	head_colorPC1	head_colorPC2	head_patternPC1	head_patternPC2	belly_colorPC1	belly_colorPC2	belly_patternPC1	belly_patternPC2	colorPC1	colorPC2	patternPC1	patternPC2	climPC1	climPC2	habPC1	habPC2	abs.latitude	longitude	log.mass	ssd
Blythipicus_pyrrhotis	-0.425346	-1.35821	-4.52287	0.315735	-0.493485	0.575363	-3.12096	-7.66968	-1.14716	0.841613	-4.81267	2.62018	-0.0344654	-1.76623	-1.43744	-1.51476	0.0175035	-0.119135	-1.51861	0.206593	0.194545	1.38109	0.923427	0.587539
Blythipicus_rubiginosus	-1.02815	-0.670026	-6.2434	1.04821	0.202529	-0.321474	-2.55879	-8.43277	-1.76426	0.334597	-6.25839	2.0975	-1.42966	-0.92053	-1.94287	-1.40414	0.959496	-1.44365	-0.750651	0.651248	-0.895428	1.44315	0.405626	-1.96006
Campephilus_gayaquilensis	-1.26011	0.344026	-0.408597	1.89951	-1.3661	-0.48698	-4.02915	0.11923	-1.02341	0.0949532	2.93728	-2.59063	-1.85605	-0.76681	-0.662101	-0.246305	0.638934	-0.141464	0.503912	0.775503	-1.14757	-0.907264	1.57766	0.245685
Campephilus_guatemalensis	-1.23323	0.344693	-1.52554	0.555829	-1.52321	-0.226359	-3.04046	-0.895441	-0.770193	0.0575378	1.3699	-2.16097	-1.50816	-0.894528	-0.717873	0.0691354	0.872543	-0.330287	-0.423692	0.484186	-0.093438	-1.05424	1.58116	0.3146
Campephilus_haematogaster	-1.26333	0.137573	-4.52833	1.12108	-0.841024	-0.326717	-3.00349	1.2247	-0.31497	2.99569	-5.70139	1.06945	-1.61095	-1.39118	-1.68888	-0.944658	0.761058	-1.37848	-0.29088	0.214012	-1.13201	-0.869965	1.55851	0.222205
Campephilus_imperialis	-0.324897	0.215122	7.46022	5.54945	-0.153259	-0.698126	-1.46523	-1.69111	-2.08855	0.229504	-5.62363	1.22114	-1.31992	0.0307758	0.802664	-1.70179	-1.0477	0.622162	1.25139	-0.17987	0.566555	-1.23783	2.24176	0.800636
Campephilus_leucopogon	-0.9612	0.311387	1.34232	3.6751	-1.49568	-0.376799	-2.48832	-0.367392	-1.12676	1.99962	-3.90212	2.90163	-1.57479	-1.13912	-0.809399	-1.08542	-0.785933	1.0811	0.0460992	0.987548	0.677229	-0.686066	1.6121	0.46359
Campephilus_magellanicus	-1.23273	0.398055	-0.544923	0.757207	-1.47179	-0.596518	-6.7747	1.74599	-1.43397	1.37003	-4.60554	2.61033	-1.93582	-1.07337	-1.34782	-0.482028	-1.46884	-0.90399	-1.81529	-1.45346	2.14802	-0.803871	1.89781	0.303452
Campephilus_melanoleucos	-1.2535	0.376275	-1.22171	1.07181	-1.16975	-0.214421	-0.980732	-1.19919	-1.09588	-0.196694	2.78334	-2.25306	-1.77778	-0.534862	-0.590275	-0.201842	0.808748	-0.788657	0.0173701	0.412201	-1.05547	-0.707175	1.64219	-0.162857
Campephilus_pollens	-0.995677	0.292221	0.92851	1.0303	-0.0497617	-0.440844	-0.332677	0.307452	-0.672162	1.01134	-0.0201281	-1.08726	-1.62131	-0.258585	-0.367465	-0.418471	-0.281361	-1.25814	-0.117878	0.262562	-1.26232	-0.869416	1.59398	-0.0567558
Campephilus_principalis	-0.284856	0.17031	7.34174	5.32482	-0.399126	-0.434856	-0.828293	-1.0708	-1.77722	0.0577009	2.29884	1.53221	-1.11278	-0.0555599	0.927123	-1.34609	0.468583	-0.0273338	-1.45987	-0.808307	0.162471	-1.00497	2.40278	1.11563
Campephilus_robustus	-1.12313	0.327273	-0.972199	1.5772	-1.2671	-0.277005	-4.45966	0.70227	0.176499	2.27375	-1.45744	0.239728	-1.48516	-1.09314	-1.12036	-0.433769	-0.169183	-0.542351	-1.09944	1.50179	0.546978	-0.517308	1.37431	0.275248
Campephilus_rubricollis	-1.05527	-0.025997	-4.86474	0.277498	-1.32702	-0.342845	-3.0414	-0.142428	0.484094	3.40201	-4.71207	1.26399	-1.09405	-1.95313	-1.97125	-0.410882	0.753356	-0.316723	-0.448948	0.366145	-0.883205	-0.684861	1.43092	0.784272
Campethera_abingoni	0.83514	0.446387	-0.906016	-2.9219	0.522331	-0.283414	2.82412	1.41499	-0.172441	-0.732073	4.44667	-0.369256	0.305413	1.00125	0.461625	1.2821	-0.644938	1.30015	1.34056	0.835654	0.130328	0.448339	0.195983	-0.376259
Campethera_bennettii	0.709111	0.584677	-0.658077	-1.92808	0.267691	0.503184	3.2464	-0.381374	0.100576	-0.89689	-0.408015	-2.54854	0.558777	1.18606	0.541577	0.557331	-0.78849	1.88936	2.54239	1.35702	0.225112	0.419581	0.236674	-0.313783
Campethera_cailliautii	1.47255	0.698842	-2.08522	-1.17006	0.329174	0.245391	3.44287	0.959112	0.784587	-0.673018	-0.517371	-2.64901	1.38001	1.28475	-0.0244334	0.685191	0.0656302	0.526259	0.743437	0.514756	-0.860802	0.415747	-0.34269	-0.659272
Campethera_caroli	0.684192	-0.131049	-3.86116	-0.229842	0.240212	0.0618277	-0.77307	1.50947	-0.101735	-0.600098	-1.30193	-1.98945	0.534182	0.434308	-0.900034	0.884053	0.0873125	0.410734	-0.443263	0.275771	-1.21172	0.336696	-0.265012	-0.532331
Campethera_maculosa	2.30999	0.299373	0.39047	2.82081	0.312729	0.285706	0.598431	2.08176	0.0645388	-0.36001	-0.947395	-3.53778	1.73101	0.91411	-0.335506	1.01268	0.71977	0.51521	0.700653	-0.744916	-0.726322	0.0183167	-0.0464772	-0.185634
Campethera_mombassica	2.37103	0.503403	-1.48106	1.08945	0.284755	0.313543	1.89581	0.162169	0.0588794	-0.860443	0.422918	-2.92515	1.75769	1.29575	-0.300463	1.01389	0.0189624	0.761664	0.251153	0.109215	-0.959727	0.590929	0.0602296	-0.332436
Campethera_nivosa	1.16726	1.11494	-2.80776	0.544097	0.444472	0.157372	3.49757	0.175418	-0.216593	-0.73331	-0.471813	-2.09749	0.459162	1.48612	-0.455273	0.884444	0.330631	0.499129	0.267966	0.138145	-0.903629	0.193403	-0.433514	-0.547488
Campethera_notata	1.23673	0.898612	-1.29146	0.895074	0.500695	0.104028	0.47364	2.93116	-0.048554	-0.795232	-1.05081	-3.94551	0.663792	1.46377	-0.393785	1.11484	-1.05207	0.188241	-0.822601	-0.526273	1.20931	0.411231	0.103433	-0.592826
Campethera_nubica	0.30233	0.36881	-1.565	-2.00174	0.390226	0.27395	3.32803	-1.1181	0.225476	-0.930347	2.51275	0.283504	0.550959	1.18815	1.01213	-0.0763097	-0.378127	1.28834	1.18437	-1.22306	-1.26309	0.555232	0.062413	-0.129894
Campethera_punctuligera	1.65929	0.955415	-1.90344	-1.34796	0.306777	0.5488	1.52266	-1.72909	1.61753	-0.915228	-2.30482	1.30893	2.28007	1.72283	0.146414	-1.07188	0.21547	1.99796	1.24097	-0.427811	-0.473524	-0.0114488	0.262524	0.245929
Campethera_scriptoricauda	0.488926	0.527715	0.573646	-1.88853	0.453525	0.0411518	2.5287	0.106536	-0.155351	-0.876345	1.42444	-1.6198	0.121182	1.03249	0.60758	0.825111	-0.119417	1.47222	2.2852	0.863471	-0.414389	0.554382	0.122502	-0.286694
Campethera_tullbergi	1.76345	1.57217	-1.83387	0.446078	0.232393	-0.0631456	3.91507	0.515232	0.996753	-0.656923	-1.13442	-2.62735	1.50393	1.54356	0.120051	0.617999	-0.391663	-0.148286	-0.57116	0.28226	-1.26312	0.471296	-0.119192	-0.745747
Celeus_brachyurus	-0.25175	-1.63612	-3.6834	-1.28151	-0.236899	-0.287989	-6.34708	1.11477	0.0208065	1.94428	-4.78766	1.43898	0.289651	-2.54753	-2.17482	0.258986	1.26724	-0.0737991	-0.224936	0.44663	-0.179063	1.24311	0.457743	0.00933534
Celeus_castaneus	0.261261	-1.82125	-2.21574	-1.08555	-0.753246	1.01588	-2.85113	0.345531	0.409444	1.91557	-3.59869	-0.0528315	1.28278	-2.43237	-1.15674	0.236673	1.0151	-0.85968	-0.299092	0.649734	-0.152757	-1.00651	0.453315	-1.39063
Celeus_elegans	-0.421074	-1.47636	-3.96778	0.409336	-0.644765	-0.38695	-5.82268	-0.0981061	-0.248928	1.30374	-4.30312	0.904374	-0.0690848	-2.26835	-2.16975	-0.292945	1.16076	-1.22022	-0.60042	-0.00728985	-1.14038	-0.71557	0.947572	-1.6476
Celeus_flavescens	-0.314699	0.694899	0.532751	-3.0229	-0.575071	1.59143	0.305703	-1.84526	-1.53909	-0.276315	-1.8298	2.00322	-0.58919	0.914267	0.564914	-0.492067	0.0168266	0.239841	-0.132207	1.03643	0.0276076	-0.482034	0.979498	-1.4416
Celeus_flavus	1.52255	-1.18939	5.09616	5.02726	-0.501103	1.84818	-0.237433	-1.77143	1.97558	-0.515419	-3.12304	1.58622	3.07613	0.223824	0.356609	-1.53897	1.02487	-0.828673	-0.400406	-0.0896473	-0.917942	-0.689901	1.04265	-0.912072
Celeus_grammicus	-0.345745	-1.11147	-3.70012	-0.828139	-0.443787	-0.263059	-5.42241	-0.584337	-0.439089	1.24479	-5.54384	0.935116	-0.174069	-1.84727	-2.1696	0.134987	1.00558	-0.696757	-0.631844	0.305909	-0.894632	-0.745231	0.287182	-0.46076
Celeus_loricatus	-0.0521784	-0.945045	-2.07796	-2.07619	-0.278738	-0.182825	-4.24614	1.36612	-0.135834	-0.0855389	1.90514	-3.51468	0.155328	-0.794932	-0.498455	1.76432	1.45113	-1.60974	-0.230472	0.111788	-0.741291	-0.904517	0.332897	-1.50001
Celeus_lugubris	-0.305502	0.0797321	-0.199123	-1.41501	-0.354223	1.30624	0.121393	-1.20981	-0.718044	0.695333	-3.55162	1.81758	-0.168858	-0.171216	0.0114272	-0.750912	-0.159409	0.795636	0.470058	1.17159	0.237442	-0.642046	0.963771	-1.46961
Celeus_obrieni	1.08452	-0.27	2.71483	-0.761301	-0.93905	-0.18536	-4.31492	-1.07477	0.818654	-0.404242	2.55091	3.58868	1.34686	-0.218708	0.128092	-0.138625	0.430403	1.46696	0.79308	2.28419	-0.596366	-0.506997	0.764344	-0.890293
Celeus_spectabilis	0.0436928	-0.254539	1.06574	-3.92366	-0.99795	-0.0302824	-3.08192	-0.566076	0.0475982	-0.116253	1.79839	-2.66725	0.255995	-0.577358	-0.129812	1.98864	1.06978	-1.3197	-0.392235	0.475268	-0.729176	-0.815946	0.764344	-1.28184
Celeus_torquatus	0.049507	-3.56249	-3.06567	-0.214605	-1.80008	1.18296	-2.32475	0.00697182	1.17499	1.44551	4.06587	5.92769	2.23393	-3.76657	-0.610748	-0.906878	0.889612	-0.536235	-0.744735	0.365767	-0.930681	-0.677668	0.939745	-1.35482
Celeus_undatus	-0.343815	-0.960571	-1.97393	-2.66102	-0.595373	0.350245	-1.93025	1.68084	-0.349246	0.95875	-2.51931	-1.52882	-0.0846975	-1.43526	-1.04822	1.20651	1.02229	-0.244345	-0.351698	0.13731	-1.214	-0.596187	0.146329	-2.23419
Chrysocolaptes_erythrocephalus	0.650091	0.0144205	0.702286	4.12124	-1.38275	-0.835693	-4.57761	-0.485676	-0.132052	-0.0611697	2.17951	-3.54046	0.476502	-1.24883	0.170021	-0.045638	0.837341	0.573266	-1.3127	-0.283796	-0.493357	1.59448	1.10111	1.73242
Chrysocolaptes_festivus	0.668345	0.032472	4.79824	4.31291	-0.39888	-0.615819	2.52325	1.2761	-0.369342	-0.385266	4.89009	-1.67562	0.305886	-0.315041	0.982489	0.130277	0.481513	1.42442	1.03685	0.202556	0.101348	1.07457	1.44265	1.71215
Chrysocolaptes_guttacristatus	0.772816	-0.775067	0.561205	4.05382	-0.422984	-0.60259	2.43692	1.04602	-0.644819	-0.128316	4.41704	-1.66911	0.388734	-1.12426	0.398684	0.467185	1.40758	-0.0816987	-0.264357	0.399886	0.0690578	1.20211	1.12999	2.18436
Chrysocolaptes_haematribon	-1.3289	-0.551591	-5.1715	0.987447	-0.031431	-0.77793	0.736513	0.46096	0.0897771	0.489967	1.83162	-1.12596	-0.96948	-1.2119	-0.311946	0.0520824	1.23128	-0.0899386	-0.417029	1.32434	-0.140904	1.61783	1.06871	1.31107
Chrysocolaptes_lucidus	-1.57271	-0.912658	-5.51355	0.868508	-0.523523	-0.495224	0.410081	0.91498	0.412495	0.177473	0.608407	-4.17248	-0.957509	-1.54189	-0.223824	0.670787	1.1649	-2.43025	-0.459527	0.474102	-0.503053	1.62727	1.00267	0.105225
Chrysocolaptes_stricklandi	-1.29286	-0.41105	-5.20098	1.02218	-0.346297	-0.437217	3.33937	-3.94482	-0.787619	-0.18946	2.62051	-3.63603	-1.2833	-0.894735	-0.0131363	0.504826	0.900559	-1.1677	-0.178352	0.595386	-0.751527	1.10879	1.05813	0.875201
Chrysocolaptes_strictus	0.604535	-0.113508	0.0462688	4.03994	-0.500421	-0.607043	0.827265	0.895483	-0.565403	-0.143126	3.67354	-1.59912	0.148359	-0.55504	0.119035	0.176142	0.641674	-0.567996	-0.0674869	0.74627	-0.701865	1.50267	1.11303	1.76737
Chrysocolaptes_xanthocephalus	-0.97544	-1.54744	-3.5491	1.09477	-1.77185	0.0692617	-0.470224	-2.04767	1.07422	1.12425	0.859857	-0.997371	0.495883	-2.75776	-0.260682	-0.537783	0.817942	-0.740717	-0.684676	0.116008	-0.496744	1.64095	1.09185	1.25849
Colaptes_atricollis	0.0463485	0.454546	-0.632976	-1.29138	-0.103478	-0.272364	1.78741	0.491281	-0.303403	-0.142286	6.38447	1.26286	-0.243709	0.176083	0.413409	0.775464	-1.16534	1.16182	2.032	0.138541	-0.458831	-0.864055	0.325791	0.170722
Colaptes_auratus	0.162568	-0.182088	1.14833	-2.67172	0.0658679	0.260359	-1.06221	-0.583886	0.0311367	-0.195987	2.76533	-1.40935	0.297167	0.214173	0.363011	1.26506	-1.86332	0.14712	0.0153648	-1.27737	1.85824	-1.14653	0.918979	-0.399812
Colaptes_auricularis	1.01777	0.260184	-1.17673	0.136991	0.436846	-0.0346366	1.25053	1.12028	-0.0789494	0.0862899	1.83077	-2.99013	0.762138	0.542999	-0.360106	1.67089	-0.185323	1.26309	-0.174831	1.30846	0.255592	-1.20242	0.161366	-0.15298
Colaptes_campestris	-0.254582	0.0844292	-0.0650578	-4.46337	0.317274	-0.161304	1.1488	-0.369996	0.379643	-0.111037	1.79134	-1.46859	-0.206304	0.35434	0.542842	1.44725	-0.665924	0.204611	0.108025	-0.0833265	0.686827	-0.59201	1.11853	0.410341
Colaptes_chrysoides	0.129382	-0.021032	3.07057	-3.18183	-0.123035	0.239101	-2.12648	-1.2725	-0.331589	-0.514134	3.28129	-2.30838	-0.0673409	0.435007	0.49274	1.84641	-1.12858	2.17749	3.27622	0.0388879	1.05441	-1.3122	0.735406	-0.0855119
Colaptes_fernandinae	-0.0775485	0.0421657	0.70714	-6.15737	-0.137921	0.223181	-0.965832	1.85241	0.318932	-0.110439	0.205232	-3.94955	0.0669431	0.260888	0.143643	2.90679	0.103449	0.822989	-0.226131	0.729552	0.391282	-0.924635	0.947813	0.195471
Colaptes_melanochloros	0.0944227	0.228241	3.73114	-3.95289	-0.149329	-0.255362	3.12273	-0.853794	1.23689	-0.142783	3.08649	-1.36291	0.503695	0.124876	1.22865	1.55447	-0.773667	0.620911	0.152637	-0.456787	0.657722	-0.609807	0.88383	-0.737971
Colaptes_pitius	-0.411583	0.22297	0.00596261	-4.05692	0.589667	-0.104511	0.539192	2.68808	-0.663706	-0.233827	0.314376	-3.78218	-0.838558	0.55396	0.0630859	2.35702	-1.39082	-0.264016	-1.38381	-1.21307	1.76348	-0.81018	1.12537	-0.173615
Colaptes_punctigula	0.0962803	0.298769	-0.32736	-2.0521	-0.305081	-0.377527	3.0561	-1.33836	1.45504	0.643609	4.92505	3.41022	0.621817	-0.489722	0.811901	-0.380232	0.763912	-0.739625	-0.0641891	-0.383588	-1.1583	-0.797757	0.102733	0.341923
Colaptes_rivolii	-1.14457	-2.69279	-3.10211	0.303507	-0.739338	-0.249793	2.37067	-0.767684	0.608672	0.466516	5.40588	1.44196	0.354515	-2.86208	0.726869	-0.569684	-0.606786	-0.904073	-0.0246369	0.157028	-1.04372	-0.848102	0.64365	-0.646843
Colaptes_rubiginosus	0.699062	0.132912	-0.524271	1.40442	-0.0844712	-0.197257	2.18938	1.65374	0.486855	0.0989215	1.48146	-3.06946	0.62498	-0.0249288	0.0270671	1.01445	0.298379	-0.220499	0.0797779	0.732395	-0.845965	-0.909663	-0.0110906	-0.695273
Colaptes_rupicola	-0.200462	0.100088	1.2785	-4.79343	0.724911	-0.0680249	1.74878	-0.158616	0.486576	-0.654242	-0.973555	0.174603	0.108329	0.826743	1.22101	0.316735	-1.79761	0.381074	1.74022	-0.165557	-0.190001	-0.8126	1.2232	-0.184447
Dendrocopos_analis	-0.840258	0.268028	2.03287	-2.55834	0.553698	0.440423	2.86925	0.424413	0.896669	-0.6323	-2.72169	0.484253	-0.087726	0.790774	1.53591	-0.900532	0.831581	-0.202722	-0.355801	-0.816249	-0.988997	1.41382	-0.367593	-0.749355
Dendrocopos_assimilis	-0.739513	0.243535	5.62403	1.41644	0.628714	0.546154	3.63697	1.65097	0.419503	-0.420208	2.6821	2.43991	-0.166852	0.742888	2.02565	-1.48263	-0.635053	2.34757	4.30197	-0.679384	0.838162	0.894331	-0.0907742	0.552143
Dendrocopos_atratus	-0.878386	0.258471	2.88754	-2.41808	0.194454	0.362439	2.68704	0.58952	0.626443	-0.423679	0.496216	0.404873	-0.301246	0.312176	1.35113	-0.219559	-0.232721	0.866271	-0.441754	0.388828	0.18698	1.34982	-0.203384	-0.108527
Dendrocopos_auriceps	-0.873051	0.271573	3.01712	-2.31154	0.332472	0.987052	0.678393	1.35675	0.22697	-0.238813	1.49177	-0.146098	-0.245988	0.587872	1.52274	-0.218065	-0.308407	0.0501137	-0.524817	-0.769777	1.05701	1.074	-0.374301	-0.108527
Dendrocopos_canicapillus	-0.754627	0.337624	1.99001	-2.4758	0.784701	0.383626	1.31442	1.10354	0.380478	-0.777376	1.31702	1.42866	-0.356259	1.01242	1.65339	-0.794013	0.0929477	-0.291997	-0.815646	-0.388216	0.434497	1.4203	-0.849645	-1.87544
Dendrocopos_cathpharius	-1.01335	0.304625	3.03176	0.477438	-0.0296535	0.0490916	4.34346	-4.70663	0.765918	-0.0627101	-1.29067	-0.890259	-0.168742	-0.0670888	1.09286	-0.787573	-0.561441	-0.152428	-1.01607	-0.329341	0.70132	1.29906	-0.657858	-0.988346
Dendrocopos_darjellensis	-1.15951	0.334077	2.22081	1.3499	0.316777	0.276637	4.02171	-0.161415	-0.225081	0.319192	3.10499	0.46963	-1.02899	-0.0462495	0.91962	-0.358769	-0.67503	-0.442461	-1.03005	-0.717089	0.79519	1.27585	0.245308	0.922648
Dendrocopos_dorae	0.13021	0.183651	1.17424	0.199362	0.0202333	1.13771	-1.46418	0.312629	0.897488	-0.377541	-0.242365	2.34406	0.988864	0.71567	0.1936	-0.876444	-1.09381	1.95764	2.43097	-1.21722	0.159006	0.620808	-1.15231	-0.176458
Dendrocopos_himalayensis	-0.564897	0.208236	6.53073	2.42919	0.238181	0.177077	2.56546	0.538597	1.04967	0.259978	0.181184	3.36066	0.100141	0.16631	1.05086	-1.09002	-0.87782	-0.0941961	-0.576198	-0.931026	1.08202	1.07344	0.199513	1.48833
Dendrocopos_hyperythrus	-0.808284	0.24701	2.68329	-1.2714	-1.01082	0.600692	0.963264	-2.46392	1.1441	2.5819	0.0903765	2.62491	0.241878	-1.75836	0.155254	-0.102726	-0.725798	0.283555	-0.197927	-1.30964	0.771565	1.31073	-0.208971	-0.403264
Dendrocopos_kizuki	-0.512276	0.12877	4.28887	-2.81101	0.548346	-0.148879	-0.656563	1.50166	0.283507	-0.653803	2.04756	0.342828	-0.353885	0.682337	1.23172	0.349406	-1.07361	-1.11845	-1.07299	-1.87192	1.40265	1.78115	-1.16914	-1.89894
Dendrocopos_leucopterus	-0.0638834	0.0569274	8.53557	3.42203	0.87684	0.0933989	3.75428	-0.0419281	0.15257	-0.36215	5.87942	4.33964	0.016364	0.760468	1.89591	-1.65697	-2.36693	0.941299	1.4231	0.159106	1.97673	1.07134	0.187594	0.403242
Dendrocopos_leucotos	-0.842102	0.264001	4.99131	-0.231411	0.54977	0.40582	2.73919	1.88998	0.467791	-0.0459093	1.802	1.07467	-0.335517	0.31742	1.58291	-0.408712	-1.19593	-0.967671	-1.04938	-1.213	1.93951	1.075	0.790674	0.379528
Dendrocopos_macei	-0.875255	0.261332	2.3308	-2.17409	-0.00568249	0.632631	2.64576	-1.40076	1.14455	-0.0574093	1.30026	1.74411	0.156469	0.197786	1.45557	-0.80521	0.317389	0.146643	-0.961347	-0.662419	0.762041	1.16748	-0.246008	-0.448674
Dendrocopos_maculatus	-0.376739	-0.288122	-0.303982	-2.74649	0.380913	0.181377	2.28327	-0.706514	0.323379	-0.509689	2.0658	-0.111745	-0.0226457	0.206032	0.94111	-0.014464	1.01495	-0.736608	-0.318969	0.549005	-0.359874	1.64184	-0.904064	-1.59022
Dendrocopos_mahrattensis	-0.418677	0.104224	2.13133	-4.42934	0.134184	1.08562	0.945249	0.420145	0.44979	-0.810978	-2.92849	0.642775	0.391859	0.930259	1.2669	-0.151725	0.468194	1.26209	0.848811	-0.123558	0.199743	1.08016	-0.538949	0.199952
Dendrocopos_major	-0.583807	0.187821	8.16221	3.81961	0.879939	0.215519	4.51392	0.673505	0.294857	-0.291022	5.73152	4.06238	-0.658295	0.648867	2.04085	-1.34683	-1.80111	-0.203845	-0.533985	-1.83924	2.25827	0.509367	0.309122	0.528527
Dendrocopos_medius	-0.82169	0.247638	5.7893	2.71765	0.393101	0.554018	1.69805	-0.384285	0.987158	0.653129	2.75828	2.83572	-0.2684	0.020745	1.57958	-1.57102	-1.85201	-0.101614	-0.42748	-0.821045	2.24829	0.321854	0.0496144	-0.819608
Dendrocopos_minor	-0.876106	0.23498	2.98741	-1.12638	0.595667	0.530946	2.76795	1.28234	0.261865	-0.956891	-2.7505	0.802315	-0.338647	0.948218	1.90338	-1.26868	-1.768	-0.043985	-0.766831	-0.763976	2.33584	0.283785	-1.13519	-1.69638
Dendrocopos_moluccensis	-0.353086	0.103425	0.778326	-2.81143	0.821201	0.263384	2.42208	-0.131242	0.0853821	-0.70118	3.26938	1.43697	-0.201016	0.920233	1.02926	0.153551	0.997723	-0.655835	-1.03367	-2.00645	-1.1819	1.47767	-1.35629	-1.53518
Dendrocopos_nanus	-0.354921	0.0644165	1.01092	-3.36418	0.574784	0.511869	1.0248	-0.80483	0.477455	-0.898568	-2.20627	0.529834	0.127504	0.933795	1.16025	-0.689063	0.943321	0.643331	0.392604	0.406373	0.171361	1.0732	-1.35629	-1.58213
Dendrocopos_noguchii	-0.974386	0.166398	-5.01943	0.390396	-0.128254	-0.26131	-2.90091	-4.25049	-1.26248	1.04345	-4.20269	2.97044	-1.39178	-0.667971	-1.79263	-1.15549	0.119145	-1.61108	-0.560486	-0.201634	0.728711	1.70974	0.334233	0.0931266
Dendrocopos_obsoletus	0.162842	-0.385984	0.196131	-1.35805	0.278182	0.456704	0.45017	0.00856168	0.562309	-0.856473	-1.80623	0.410674	0.715326	0.573359	0.788354	-0.847308	-0.105392	1.23844	1.09292	0.665978	-0.890053	0.269913	-1.05086	0.420946
Dendrocopos_ramsayi	0.138597	-0.647564	-1.54179	1.29714	0.252242	0.220752	0.208784	1.85196	0.460622	-0.708457	2.54009	3.39402	0.617016	0.125711	0.641871	-1.53321	0.736549	-0.805999	0.0202692	0.348417	-0.892453	1.60544	-0.904064	-1.62146
Dendrocopos_syriacus	-0.617917	0.208739	6.97457	3.94482	0.785325	0.311308	2.83073	1.23376	0.055345	-0.421828	4.34551	1.65467	-0.686099	0.59386	1.6962	-1.37182	-1.65095	0.934673	1.22715	-1.21188	1.77561	0.507511	0.334312	0.188222
Dendrocopos_temminckii	-0.0694312	-0.323522	-1.1092	-1.7403	0.268219	0.218658	1.18228	-1.40397	0.606783	-0.399229	2.04053	2.8111	0.44248	0.160526	0.571525	-0.859296	0.618586	-1.01669	-0.420083	0.453634	-1.19915	1.6319	-1.11544	-1.76569
Dendropicos_abyssinicus	0.726687	0.0925925	1.9994	0.268335	0.154887	0.279099	2.85837	-1.54585	0.193377	-0.61406	-2.16804	-2.05464	0.734797	0.540792	0.949972	-0.122842	-0.685834	0.850857	0.729682	-0.31936	-0.615474	0.582227	-0.90628	0.128357
Dendropicos_elachus	0.150487	-0.119311	-0.0457346	-1.79141	0.300773	0.588319	1.87812	-1.88755	0.28354	-0.711748	-1.99686	-2.04536	0.490668	0.650368	0.608299	0.152372	-0.0426874	2.65306	4.81282	1.84309	-0.242944	0.0776735	-1.21476	0.145969
Dendropicos_fuscescens	0.362124	0.467826	0.846429	-3.45944	0.229946	0.365978	2.75054	-1.42045	-0.0449844	-0.786335	0.0160329	-3.04467	0.2349	0.970088	0.829771	1.09821	-0.572478	1.22014	1.60751	0.466877	-0.343142	0.407845	-0.839582	-0.00530839
Dendropicos_gabonensis	0.605544	0.875387	-3.52588	-1.36559	0.129566	0.127941	1.37579	1.77394	0.41555	-0.394977	-1.91033	-4.1176	0.580486	1.05953	-0.511031	1.60867	0.491273	0.185339	0.584543	-0.604055	-1.2417	0.292348	-0.842926	0.245026
Dendropicos_lugubris	0.369906	0.732534	-2.56554	0.393498	0.336382	0.269486	1.95099	-0.203261	0.598227	-0.402494	-1.27138	-1.53316	0.710628	1.04221	-0.225278	0.291879	0.346529	0.546971	0.813938	-0.394996	-0.833982	0.0780739	-0.755129	0.333216
Dendropicos_poecilolaemus	0.647787	0.524563	-1.6825	-2.37085	0.291499	0.475442	3.9042	-1.6309	2.29132	-0.707689	-2.64206	-0.4874	1.73059	1.02347	0.558291	-0.205648	-0.146309	0.271845	0.231071	0.618485	-1.24576	0.494526	-0.755297	-0.0809197
Dendropicos_spodocephalus	1.04159	0.740955	-1.15639	0.323375	0.546852	0.383396	-3.86678	0.680411	-0.321727	-0.474872	-1.81293	3.17498	0.484817	1.17344	-0.931175	-0.750062	-0.667089	1.03385	0.191881	-1.7363	-1.1235	0.565213	-0.190687	1.79982
Dendropicos_stierlingi	-0.0738848	0.516894	-2.52861	-0.85754	0.270645	0.107301	2.60998	0.567327	-0.410172	-0.624889	1.54939	-4.13989	-0.260186	0.828418	0.783728	1.08779	-0.443668	1.54554	1.27904	1.15316	-0.155542	0.525761	-0.759165	0.497198
Dinopium_benghalense	0.443136	-0.113495	2.8956	4.46897	0.186381	-0.503921	3.77289	-0.830663	-0.403065	-0.365272	3.46082	-3.13512	-0.00853443	-0.155707	0.851231	0.2125	1.10133	0.507155	0.479591	-0.168879	0.183854	1.09661	0.622162	0.609847
Dinopium_everetti	0.670903	-0.298347	1.34637	5.10977	-1.0125	-0.555329	0.236351	1.37229	0.0392989	-0.0646752	1.24816	-3.57427	0.555492	-1.03248	0.239294	0.0562018	0.696605	0.619257	-0.807557	0.198949	-0.516775	1.59233	0.299846	0.756541
Dinopium_javanense	0.913954	-0.249153	1.97377	5.31891	-0.853158	-0.208685	3.04904	-0.476813	-0.160235	-0.26304	3.50888	-3.13823	0.881546	-0.842678	0.577214	0.26172	1.03592	-0.0735516	-0.498249	-0.147993	-0.634545	1.30543	0.277088	0.672316
Dinopium_rafflesii	0.170681	-0.379834	-0.717216	3.02375	-0.951028	-0.309114	0.232538	1.30737	-1.26415	0.861596	2.67032	3.54342	-0.160878	-1.53389	-0.505657	-0.559565	1.09892	-1.83638	-0.873374	0.122182	-0.972452	1.48527	0.64365	-0.436675
Dinopium_shorii	0.430237	-0.305348	0.749354	5.80341	-0.513961	-0.237065	1.64753	1.32922	0.17416	-0.360653	3.05242	-1.22332	0.541912	-0.826798	0.4128	-0.502365	0.241164	0.529152	-0.815565	-0.480212	0.878119	1.13176	0.632959	0.587995
Dryocopus_galeatus	-1.13219	-0.174803	-0.0314566	2.71577	-1.79083	-0.664388	-3.89851	-2.92334	-0.6159	0.31673	0.8043	-2.64757	-1.25445	-1.90896	-0.705919	-0.417725	-0.362874	-0.749429	-1.39838	1.83134	0.623751	-0.555468	0.855585	-1.53289
Dryocopus_hodgei	-1.08567	0.510864	-2.90038	1.68486	-0.329696	-1.1237	-6.5092	0.806657	-1.97455	-0.0760718	-6.01289	0.655764	-2.21996	-0.130159	-2.0411	-0.624704	1.25918	-0.130474	-0.911686	-0.123266	-0.376832	1.26397	1.1047	1.2602
Dryocopus_javensis	-1.33333	0.569954	-4.40899	1.21448	-0.129652	-1.13563	-5.66676	1.05027	-1.33082	-0.0915246	2.45132	2.84384	-2.41868	-0.14066	-1.82553	-0.57681	1.61996	-0.698895	-0.317239	0.835723	-0.499474	1.37659	1.70558	1.31465
Dryocopus_lineatus	-1.17748	0.516366	0.112468	1.79729	-0.743437	-0.676207	-0.787155	-1.42191	-0.142308	-0.152151	4.04225	-1.33545	-1.59877	-0.553952	-0.130311	-0.29759	0.614837	-0.283891	-0.216567	0.255616	-1.27455	-0.798462	1.27905	1.74212
Dryocopus_martius	-1.24549	0.536945	-3.18696	1.7647	0.498623	-1.05995	-1.05484	-1.71717	-1.93978	-0.0863442	-5.16621	1.81257	-2.47861	0.264999	-1.79115	-0.790338	-2.03647	-0.870604	-1.0002	-2.07127	2.61516	0.31067	1.88771	1.25528
Dryocopus_pileatus	-1.07718	0.618435	-2.57432	0.374726	-0.0900717	-0.182868	3.54234	-0.304738	-1.69768	-0.0952296	4.016	0.869467	-2.03554	0.265299	-0.43059	-0.270994	-1.8193	-0.252815	-0.223187	-2.22871	1.89765	-1.09552	1.76467	1.21178
Dryocopus_schulzi	-1.39927	0.567393	-0.785606	0.817804	-0.801366	-0.420755	1.16325	-0.424106	-1.96547	0.162878	2.47854	1.72731	-2.22187	-0.536517	-0.399263	-0.557863	-0.989369	1.3405	0.232518	1.03217	0.857557	-0.692789	1.37431	1.74832
Gecinulus_grantia	-0.0212677	-1.35427	-4.66781	0.497375	-0.847534	1.13761	-4.55715	-0.741653	-0.559055	0.0104995	-1.45973	3.77409	0.703566	-1.25441	-1.26869	-1.6497	0.268664	0.0313872	-1.5084	0.665751	0.307621	1.38008	0.324649	-0.450872
Gecinulus_viridis	-0.10084	-1.30491	-4.72846	0.486633	-0.782744	1.01251	-4.55394	-0.3017	-0.837153	0.0741269	-1.69763	3.80107	0.49022	-1.20531	-1.28392	-1.62768	0.325638	0.0644101	-0.456171	0.541718	-0.421353	1.35773	0.222652	-0.33585
Geocolaptes_olivaceus	-0.0131214	0.0283683	-2.01531	-2.53614	0.877343	0.432817	-3.9894	-0.112758	0.215007	0.274172	-1.29044	1.52216	0.201125	0.233749	-0.784185	-0.0191709	-1.43145	0.569752	0.917607	-0.366536	1.05951	0.405161	0.820004	-0.192015
Hemicircus_canente	-0.304213	0.270999	5.39503	3.28192	0.84533	-0.962825	-2.11409	-4.14963	-0.52978	-0.0811342	3.43439	4.55374	-1.20575	0.470398	0.385144	-1.57312	1.72805	-0.0824008	-0.304501	0.488632	-0.319737	1.13556	-0.293399	-0.357733
Hemicircus_concretus	-0.478154	0.379855	3.32336	-1.43507	-0.263779	-0.512107	-5.29356	-2.25033	-1.05886	-0.665947	-3.44646	1.7974	-0.967864	-0.153792	-0.549761	0.275103	1.19541	-1.34865	-0.652	0.790648	-1.07433	1.4642	-0.706591	-1.07442
Jynx_ruficollis	0.0717464	-0.323063	-1.94488	-1.55609	0.313068	0.292838	-2.77367	2.88122	0.289817	0.0489274	1.12066	1.20902	0.297947	0.0846425	-0.432842	0.20052	-0.921397	0.799324	1.10163	-0.935912	-0.358229	0.512325	-0.211074	-0.460435
Jynx_torquilla	0.286946	-0.358598	0.145759	-1.06672	0.556519	0.195528	-2.05446	2.38261	0.261486	-0.176057	-0.883534	-0.8321	0.264514	0.311119	-0.542489	0.598797	-0.969965	0.79037	1.87326	-0.347291	1.45669	0.695637	-0.518267	-0.791189
Meiglyptes_jugularis	-0.774041	0.381394	4.17938	2.71721	0.77262	-0.943231	-3.21936	-3.11804	-1.41004	-0.0203098	5.20458	6.65101	-1.7729	0.333643	0.072918	-1.38346	0.178134	1.14719	-0.0567516	1.28963	-0.286229	1.3979	-0.0590081	-0.22752
Meiglyptes_tristis	-0.20254	0.32687	4.63244	-1.30599	0.396922	0.345656	-2.11595	2.41358	-1.16026	-0.0745699	1.43239	2.69496	-0.69518	0.757819	0.366193	0.946712	1.13678	-1.27088	-0.778615	0.861396	-0.879934	1.4447	-0.624488	-0.974484
Meiglyptes_tukki	-0.484636	-0.257122	-4.31892	0.167201	0.275843	-0.669408	-5.86447	-1.68435	-0.894271	0.47672	-1.00251	3.07986	-0.980093	-0.626055	-1.98181	-0.571551	1.23759	-1.57078	-0.726434	0.50791	-0.95218	1.45696	-0.064715	-0.6988
Melanerpes_aurifrons	-0.326687	0.0968086	3.42135	-4.65787	0.214009	0.868031	-0.157495	-1.46928	0.559245	-0.422335	1.26977	1.25842	0.0688232	0.716652	1.11501	0.887815	-0.108446	0.803354	0.837429	-0.273336	0.394812	-1.10399	0.390418	0.899161
Melanerpes_cactorum	-0.565431	0.255411	2.65089	-3.52171	0.66267	-0.258489	2.5125	-2.22588	0.0656851	-0.334289	0.541948	0.267823	-0.903797	0.599202	0.756612	0.487372	-0.882538	1.14116	0.997534	-0.138553	0.735014	-0.685767	-0.518888	1.53112
Melanerpes_candidus	-1.13097	0.378575	-1.17829	0.34232	0.625756	0.939917	1.46193	-0.734205	0.519497	-0.813263	1.82239	0.80212	-0.982474	0.693501	1.35413	-2.25172	-0.397774	0.511568	0.199546	0.245364	0.341111	-0.570621	0.705674	1.36427
Melanerpes_carolinus	-0.378857	0.142781	2.71082	-5.04086	-0.691971	0.324679	0.677794	-2.56481	0.50817	-0.109604	0.215354	1.02809	-0.104327	-0.0886661	0.910675	0.931005	-1.6009	-0.0376662	0.50712	-1.8228	1.56878	-0.99824	0.227346	0.770829
Melanerpes_chrysauchen	-1.0372	0.298824	0.576756	0.0707923	-0.246061	0.173612	0.513901	0.171563	0.461593	-0.0126986	0.916446	0.0677989	-0.82388	0.0699751	0.220637	-0.489395	1.53369	-0.67485	-0.917689	-0.194258	-0.595876	-0.958009	-0.0774596	2.68341
Melanerpes_chrysogenys	-0.462551	0.133915	4.04345	-4.75702	-0.891417	0.118897	-0.396821	-1.49669	0.675699	-0.00518991	-2.97764	-0.125891	-0.110281	-0.108221	0.484506	1.63961	0.147831	1.76894	0.0776	-0.325717	0.161035	-1.1886	0.199193	1.08146
Melanerpes_cruentatus	-1.15018	0.386331	-2.48011	0.933928	0.889883	-1.12444	-4.11077	0.983309	-1.09249	0.452488	3.89414	2.48888	-1.98905	-0.114848	-0.711133	-0.474937	0.968184	-1.15178	-0.249889	0.47316	-0.851617	-0.729836	0.0329341	0.972497
Melanerpes_erythrocephalus	-0.697092	0.268495	7.48805	7.07163	-1.20338	-0.715281	-4.53474	-0.492219	0.125569	0.527913	8.25697	7.36098	-0.670226	-0.923913	1.58894	-2.7288	-1.70487	0.0948957	-0.2537	-0.489547	1.60984	-1.02174	0.259649	1.03808
Melanerpes_flavifrons	-1.11471	0.381645	-1.91138	-0.40653	-0.407616	-0.0187485	0.550847	-0.377608	0.290296	0.869091	0.98131	-0.193115	-0.772666	-0.459879	-0.104454	-0.265704	-0.117016	-0.51645	-1.10716	1.07959	0.531905	-0.5189	0.0269409	1.90548
Melanerpes_formicivorus	-1.03263	0.319529	-0.515192	-0.453134	0.310165	-0.550559	2.0221	-1.99577	-0.952691	-0.285644	8.80463	5.43409	-1.47067	0.135671	0.695329	-0.92703	-0.722837	0.479736	0.449859	0.0436632	0.724408	-1.21619	0.374857	-0.0994427
Melanerpes_herminieri	-0.681279	0.649157	-2.20653	2.30604	0.993835	-1.04935	-5.05264	0.233514	-1.31265	0.199985	-3.4151	2.20853	-1.86128	0.587721	-1.70751	-0.938765	0.638753	-0.877153	0.419977	0.221162	-0.0622063	-0.679563	0.622162	1.33152
Melanerpes_hoffmannii	-0.317481	0.0820988	3.96962	-3.40222	-0.102945	0.862141	0.392877	-2.79557	0.86195	-0.249834	-0.560417	0.656756	0.359516	0.501371	0.984577	0.694928	0.677543	0.0306668	0.193588	-0.140722	-0.451542	-0.979485	0.268103	0.547001
Melanerpes_hypopolius	-0.209122	0.0908522	4.57781	-3.16614	0.123909	0.641964	-1.43363	-1.26014	0.399026	-0.128128	-2.51066	-0.349743	0.0686135	0.50105	0.652766	0.821272	-0.675285	1.82771	1.59606	0.373266	0.0719194	-1.13342	-0.079115	1.74461
Melanerpes_lewis	-0.413582	0.844944	-2.12043	1.12223	0.547845	-0.941068	-1.36012	-1.4059	-0.412835	1.22238	0.0193775	0.891618	-1.2741	0.185088	-1.07864	-0.532434	-1.91767	0.935515	1.20406	-0.501239	1.72651	-1.33288	0.682931	0.840443
Melanerpes_portoricensis	-0.908889	0.639327	-1.78917	0.186298	0.525547	-0.932742	-1.63042	-0.0419353	0.244599	1.84551	4.13425	5.19828	-1.25109	-0.576084	-0.47829	-0.74258	0.333887	-0.0638234	-0.348094	-0.79167	0.0898379	-0.740483	0.0653173	1.67165
Melanerpes_pucherani	-0.840159	0.318549	0.945055	-3.21943	-0.0750648	-0.418186	-0.383137	-1.54017	0.0997297	0.0210524	-0.414316	-0.887975	-0.906058	0.0345942	0.172434	0.756142	1.10828	-1.10225	-0.350766	0.118578	-0.57687	-0.948249	0.110412	0.911526
Melanerpes_pulcher	-1.00383	0.30545	0.459104	0.218821	-0.0138968	-0.126714	2.44084	-2.80911	0.00869574	-0.0377698	3.01339	0.0435767	-0.966678	-0.00582769	0.417049	-0.328198	1.18775	-1.40322	0.0765945	0.690508	-0.804889	-0.842037	-0.0774596	1.84452
Melanerpes_pygmaeus	-0.288152	0.0669638	3.75834	-3.08855	-1.05204	0.473331	0.507241	-2.42753	0.707595	0.712642	0.276613	1.96339	0.117519	-0.43821	0.356494	1.06823	0.160113	0.919694	0.36228	-1.35197	0.193174	-1.01505	-0.404901	0.466356
Melanerpes_radiolatus	-0.982199	0.216772	-1.88287	-1.33013	-0.451726	0.0924395	0.741138	-2.42182	0.191161	0.777475	-2.35882	0.82196	-1.02988	-0.482267	-0.518042	-0.333936	0.513819	-0.403339	-0.0771767	0.184754	0.0875984	-0.877434	0.705674	1.26261
Melanerpes_rubricapillus	-0.307289	0.082808	3.4752	-4.12536	-0.578029	0.67263	0.177545	-0.848195	1.16248	0.302933	-1.07856	0.976632	0.432093	0.0121166	0.743437	1.01465	0.674218	-0.192787	0.208587	-0.381372	-0.671303	-0.847527	-0.0805655	1.23323
Melanerpes_striatus	-0.106399	0.114628	1.36102	-3.1075	-0.0552581	0.0968104	-0.718883	-0.518634	0.980325	0.333844	-1.92861	0.645772	0.248658	-0.265324	0.113571	0.635039	0.091054	0.305271	-0.0380676	-1.57377	0.13171	-0.795604	0.286591	2.72495
Melanerpes_superciliaris	-0.136411	0.000133504	3.98321	-3.62	-0.458875	0.172755	1.0583	-0.740595	0.91451	0.367033	-0.660797	0.366479	0.41339	-0.13169	0.612126	1.22847	0.0504069	0.67656	-0.283122	-1.66989	0.389603	-0.905226	0.342908	1.86746
Melanerpes_uropygialis	-0.306319	0.0990965	3.31029	-4.17615	-0.0894769	0.620649	-2.20134	-2.14715	0.592538	0.215505	-1.65196	-0.15031	0.0446759	0.209449	0.410819	1.0189	-0.926617	2.04565	2.31883	-0.564208	0.912778	-1.29542	0.149018	1.44888
Mesopicos_elliotii	0.678167	0.789269	-4.16181	-0.483792	-0.0626586	0.475986	-1.14318	0.807899	0.586766	-0.607763	-2.86336	-0.681655	0.919093	1.14821	-0.459753	-0.219789	-0.00562706	-0.373083	-0.492867	-0.443695	-1.20655	0.347225	-0.450877	0.175718
Mesopicos_goertae	1.14023	1.0366	-2.29999	0.158965	0.618337	0.610237	-3.12351	-0.180612	0.037556	-0.843659	-1.96969	2.81354	0.776252	1.63824	-0.616923	-1.13594	-0.0719974	1.36197	1.98408	-0.0344981	-0.859573	0.259794	-0.256931	1.42312
Mesopicos_griseocephalus	0.640059	0.273607	-2.71311	-0.0712159	0.431535	-0.0412875	-4.49258	0.907037	-0.401624	-0.259998	-2.15306	3.21607	0.026602	0.457633	-1.63571	-0.253715	-0.877245	0.457425	-0.877622	0.376959	0.398201	0.444547	-0.348249	1.47653
Mulleripicus_fuliginosus	-0.938165	-0.015101	-3.68661	3.31838	0.569721	-0.58908	-3.72481	-1.51941	-1.53976	0.0702923	-3.7735	2.75175	-1.7539	0.00319151	-1.83312	-0.786934	1.84826	-2.7297	-0.274002	0.749031	-0.540006	1.67546	1.38541	0.085539
Mulleripicus_fulvus	-1.01668	-0.0281235	-4.83818	1.37595	0.0939178	-0.732931	-5.77536	0.664806	1.04645	0.233309	0.58662	2.34357	-0.91023	-0.377369	-0.8455	-1.57705	0.694844	-0.982206	-0.820524	1.25002	-1.23663	1.6448	1.41793	0.369419
Mulleripicus_funebris	-1.49597	0.0654282	-5.76904	1.48639	0.344395	-1.10784	-4.85389	-1.86929	-1.94967	0.343021	-6.55921	1.69269	-2.49249	-0.576425	-2.51388	-0.912018	1.40642	-0.297853	-0.605046	1.49165	-0.144987	1.62139	1.15897	0.493809
Mulleripicus_pulverulentus	-0.401605	0.191126	-0.707619	4.64175	0.574325	0.57652	-4.42535	1.77961	-0.909573	-0.84623	-1.27306	1.61847	-0.886999	1.12723	-0.996135	-1.31375	0.733463	-0.113514	-0.344936	0.795507	-0.143246	1.35953	2.25473	1.11338
Nesoctites_micromegas	0.797918	-0.0692284	-2.85919	-0.451636	0.0682338	0.665331	-1.41317	2.31539	0.368187	-0.402323	0.143616	-1.0699	1.10851	0.602077	-0.132528	0.114154	0.00451568	0.160992	-0.574468	1.00024	0.120983	-0.798908	-0.607843	-2.92075
Picoides_albolarvatus	-1.2347	0.321441	-0.16651	0.910685	0.816411	0.444106	5.75133	-7.19876	-1.7869	0.115832	-2.61808	2.5447	-1.96156	0.240488	0.566802	-2.3451	-1.91996	0.489468	-0.566532	-2.03819	1.74868	-1.41387	0.0870331	0.0920797
Picoides_arcticus	-1.39184	0.316314	-2.00036	-0.340102	0.867959	-0.513525	3.98673	-3.2036	-0.168746	-0.699091	2.99953	0.132505	-1.59657	0.425253	1.12859	-1.06571	-2.48847	-0.565903	-0.730694	-3.19419	2.36901	-1.16779	0.223279	0.459151
Picoides_arizonae	0.0633784	-0.373626	-2.04298	0.777273	0.464059	0.347685	1.40141	-1.48953	-0.230663	-0.397616	0.359374	-2.16073	0.10931	0.290762	0.0510357	0.261652	-1.01112	1.1835	0.545286	0.227142	0.787434	-1.26272	-0.34878	0.934049
Picoides_borealis	-1.00419	0.254542	0.883844	-2.9374	0.929874	0.143908	4.17201	-1.40518	-0.319382	-0.642944	1.34175	-0.96468	-1.06178	0.75543	1.45778	-0.0598697	-0.729559	-0.121942	-1.12817	0.162773	1.12453	-0.973327	-0.174513	-0.517106
Picoides_dorsalis	-1.33284	0.299329	1.31349	1.01159	0.862919	-0.292234	3.40644	1.56466	-0.125554	-0.735106	2.91012	0.334606	-1.22422	0.586382	1.6287	-1.02558	-2.6157	-0.547067	-0.553328	-3.89402	2.47736	-1.29471	-0.02558	0.948279
Picoides_fumigatus	-0.0118648	-0.41247	-3.18342	1.78534	0.0551509	0.107518	-1.61994	-1.87199	0.200722	0.306359	-4.3982	1.59909	0.166915	-0.447846	-1.45055	-0.868713	0.433993	-0.799128	0.0333114	0.807127	-0.56326	-0.945202	-0.480446	-0.0953392
Picoides_nuttallii	-0.91168	0.242348	1.46352	-2.74831	0.696949	-0.132016	2.14432	2.84896	-0.405743	-0.554173	3.41268	0.199987	-0.907715	0.701783	1.30807	0.214511	-1.39026	1.43146	0.859247	-0.396105	1.45489	-1.41494	-0.445348	-0.372723
Picoides_pubescens	-0.805961	0.199156	3.74071	-2.90983	0.833714	0.297586	3.44183	0.508202	0.273021	-0.891274	0.879787	1.9306	-0.34352	1.03938	1.95592	-0.886825	-1.85621	0.00184181	0.923005	-2.94076	1.89094	-1.12967	-0.858527	-1.00109
Picoides_scalaris	-0.688759	0.197232	2.07974	-3.19263	0.406694	0.4473	1.68476	3.05174	0.295384	-0.428599	0.338153	-1.02543	-0.235293	0.659649	1.19421	0.481204	-1.03975	1.50919	2.37674	0.330317	0.901336	-1.21503	-0.62826	0.495069
Picoides_stricklandi	-0.907222	0.0575702	-1.83124	0.298894	0.603073	0.00945887	2.61726	-1.14082	-0.119787	-0.558696	1.66319	-1.36822	-0.814654	0.363445	0.884743	-0.488388	-1.21481	0.28891	-0.261654	-0.593157	0.168202	-1.14387	-0.34878	0.786548
Picoides_tridactylus	-1.23917	0.285952	1.69661	0.259415	0.802072	0.0922386	3.03857	2.10934	-0.0485251	-0.778735	2.30845	0.536276	-0.947495	0.749458	1.77991	-0.986448	-2.52123	-0.908255	-0.821578	-3.62992	2.70331	0.672837	0.162858	1.29927
Picoides_villosus	-0.783419	0.223447	4.44046	-1.71749	0.874538	0.204381	3.8118	0.595509	0.274696	-0.92905	1.87223	1.61937	-0.605949	0.916746	2.09409	-0.915744	-1.91137	-0.0533753	0.948967	-2.9323	1.91335	-1.14265	0.11475	1.29367
Piculus_aurulentus	0.970835	0.226641	-0.168173	3.24816	-1.02077	0.0896938	-1.49304	0.520032	-0.0330357	-0.319376	-1.58734	-2.32532	0.875147	-0.0286605	-0.637854	0.233419	-0.439337	-0.736819	-1.27229	1.38732	0.597627	-0.505294	0.309846	-0.647813
Piculus_callopterus	1.16279	-0.474991	0.892085	2.14551	-1.27616	-0.241889	-2.57723	0.921968	0.0699471	-0.127165	-0.536261	-3.72527	1.28592	-0.95431	-0.197174	0.59253	0.923174	-0.330939	0.0255809	0.119173	-0.62174	-0.893181	0.232218	-0.0370101
Piculus_chrysochloros	0.998203	-0.167227	-0.909698	2.2381	-0.830067	-0.0850458	-1.43839	0.56038	0.929592	0.304173	0.100072	-2.82483	1.39637	-0.612146	-0.279824	0.579303	0.413483	0.208994	-0.0655392	0.705567	-0.654052	-0.667204	0.483447	0.0263356
Piculus_flavigula	1.29647	0.0844112	-0.898621	2.71248	-1.23594	0.432361	0.53338	-3.17759	-0.141021	-0.419474	0.926023	-2.61691	1.33568	-0.0962391	-0.275779	0.196195	0.583124	-0.466863	-0.673247	0.764811	-0.665027	-0.61033	-0.0265661	-0.185345
Piculus_leucolaemus	1.34774	0.0680935	-1.14207	2.3568	-1.33878	0.124837	-1.66853	-1.00366	0.186572	-0.343152	-1.39505	-3.73732	1.41373	-0.386868	-0.621664	0.282755	0.869999	-1.01569	-0.75088	0.131459	-0.722317	-0.726852	0.219511	-0.244521
Piculus_litae	1.31382	0.213486	-0.509871	2.42667	-1.49509	0.443301	-0.146828	-1.11572	-0.069193	-0.364315	-0.193372	-1.59221	1.3366	-0.00421783	-0.385565	0.159828	1.65914	-2.51152	0.506163	-0.492753	-1.03386	-0.879116	0.153739	-0.499749
Piculus_simplex	1.04172	-0.104541	-0.380811	2.48196	-1.26527	0.0235004	-3.36546	0.447386	0.517947	-0.0484321	-0.716174	-1.88146	1.37462	-0.653405	-0.567914	0.290315	1.35747	-1.44518	-0.00720264	0.823638	-0.509837	-0.963194	-0.0265661	-0.82397
Picumnus_albosquamatus	0.417777	-0.347015	0.0447414	-2.14879	0.462106	-0.248251	0.838703	1.68197	-0.202743	-0.0625677	2.09286	-2.08277	0.155407	0.20087	0.179231	1.48169	0.0516242	0.909499	0.648881	1.11517	-0.0435709	-0.577633	-1.68767	-0.00170051
Picumnus_aurifrons	0.428084	-0.442475	-0.117008	-1.53807	0.67337	-0.182726	4.02581	1.46754	0.0720136	-0.328193	0.494811	-4.67824	0.32568	0.28932	0.716918	1.47073	0.652192	0.107237	-0.984877	0.499199	-0.632348	-0.683072	-1.99802	0.355634
Picumnus_castelnau	0.376662	-0.394566	-0.901906	-0.505769	0.453039	0.128572	3.54134	-2.14175	0.337649	-0.679716	0.0398512	2.87649	0.693455	0.531869	0.914872	-1.34683	1.07709	-1.30541	-0.737308	-0.82492	-0.945903	-0.821531	-1.73425	0.0776936
Picumnus_cinnamomeus	-0.046667	-1.21767	-1.12334	-1.6656	-0.0718602	-0.392117	0.929533	-0.0306892	0.569026	2.91584	-4.58119	1.83667	0.588564	-2.81621	-1.14588	0.551454	0.312423	1.62004	0.9859	-1.15028	-0.472203	-0.824555	-1.90027	-0.736131
Picumnus_cirratus	0.172523	-0.574184	-0.932558	-1.58064	0.566481	-0.416127	0.594442	1.44254	-0.385019	-0.200632	-0.380101	-4.09222	-0.108407	-0.00551248	0.04742	1.46705	-0.476762	0.504809	-0.309563	0.0232994	0.622271	-0.604456	-1.85494	-0.127336
Picumnus_dorbignyanus	0.344865	-0.101156	-0.382627	-1.22229	0.597972	-0.29514	0.417345	2.46088	-0.310032	-0.2018	0.879499	-2.38972	-0.0684781	0.476327	-0.023452	1.43349	-0.404037	0.729092	0.140823	0.780606	-0.169205	-0.777867	-1.92073	-0.183165
Picumnus_exilis	0.693106	-0.324831	2.73337	-2.85136	0.574217	-0.187143	3.98858	2.92659	0.465353	-0.061862	1.66796	-4.18589	0.786528	0.232518	0.925599	2.16178	0.566879	-0.282799	0.13639	0.395228	-0.971939	-0.527508	-1.95518	0.167033
Picumnus_fulvescens	0.308131	-0.707772	0.506646	0.197943	0.0435385	-0.204689	1.97486	-0.455226	1.73867	1.91579	-4.02896	0.798589	1.38731	-1.59	-0.35478	-0.10827	-0.0793444	1.07214	1.64117	1.67038	-0.715882	-0.37009	-1.96382	-1.55814
Picumnus_fuscus	0.51751	-0.620398	-1.19249	-1.33763	0.0928006	-0.0905041	-1.47579	0.233038	1.47388	0.481488	-2.47786	1.43494	1.28638	-0.387473	-0.279437	-0.532789	0.148805	1.09547	0.127734	2.44302	-0.265764	-0.671805	-1.91353	0.295032
Picumnus_granadensis	0.167415	-0.330932	-0.447213	-1.22962	0.585185	-0.248151	2.27468	0.11004	0.321131	-0.636092	-1.26375	3.15407	0.369657	0.497126	1.09761	-1.57058	0.35167	-0.779198	0.51643	0.640418	-0.933659	-0.860963	-1.66065	0.216621
Picumnus_innominatus	1.13599	-0.478391	0.722739	-0.800011	0.52169	-0.123181	1.58373	3.15972	-0.226811	-0.388375	3.73721	-3.82836	0.701923	0.39309	0.822767	1.44095	0.501866	0.0132248	-0.796399	0.0890525	0.303774	1.28826	-1.85494	-2.73368
Picumnus_lafresnayi	0.568133	-0.248222	1.69099	-2.11865	0.695721	-0.378689	2.33839	2.85896	-0.0730292	-0.505852	1.30783	-5.41687	0.302337	0.437911	0.942986	1.77632	0.91073	-1.83151	-0.216647	0.894465	-1.04776	-0.849257	-1.93438	0.355635
Picumnus_limae	0.702518	-0.813952	0.687479	0.13814	0.0189456	-0.0363098	2.94063	-2.18449	1.33302	0.163918	-2.07131	2.55555	1.42109	-0.420422	0.220923	-0.758448	0.232839	1.27574	2.52407	2.1822	-0.949623	-0.391776	-2.02546	-1.56369
Picumnus_minutissimus	0.379908	-0.282899	-0.633346	-2.11582	0.43423	-0.343598	0.391866	2.65704	0.0869879	-0.516556	0.361585	0.204351	0.407191	0.489612	0.610466	-0.0483355	0.85119	-0.395626	0.584026	-0.358165	-0.841181	-0.597518	-1.56779	0.0584714
Picumnus_nebulosus	0.798659	-1.01806	0.207966	-0.473093	0.362345	-0.250462	2.38078	1.68063	0.462671	0.59307	1.04888	0.427083	0.97095	-0.889119	-0.17654	0.90275	-0.633131	-1.09845	-1.19041	0.653146	0.960774	-0.566086	-1.71538	-1.98411
Picumnus_olivaceus	0.713052	-0.325608	-0.624981	-1.35437	0.351742	-0.286072	2.3349	-1.92854	1.13955	0.0276148	-2.13682	1.95376	1.44926	0.171925	0.360892	-1.01095	0.890628	-0.753895	0.321296	0.655724	-0.76286	-0.91106	-1.8132	0.238813
Picumnus_pumilus	0.277197	-0.581556	0.178175	-1.66696	0.540837	-0.215714	2.36552	2.94725	0.140686	-0.325583	0.83943	-4.22034	0.443837	0.14084	0.87797	1.29084	1.45531	-1.49132	-1.35331	1.09767	-1.11168	-0.775872	-1.93438	0.526339
Picumnus_pygmaeus	0.0107436	-0.538054	0.564185	-2.07934	0.549633	-0.449049	0.89195	2.53388	-0.0128115	0.896504	-1.50803	-0.149786	-0.00464477	-0.758608	-0.597127	1.34677	-0.0665186	0.955959	1.6638	1.63471	-0.534747	-0.428784	-1.77301	-0.15013
Picumnus_rufiventris	0.0352555	-0.702341	-2.86634	-1.18024	0.0661657	-0.674035	-3.41128	1.70079	0.209651	2.49504	-5.01456	1.2017	0.149445	-2.26294	-1.76797	0.28205	1.16362	-1.80343	-0.294819	1.12169	-0.702855	-0.82323	-1.07134	0.0126798
Picumnus_sclateri	0.101157	-0.401382	0.751924	-2.53971	0.868554	-0.446679	3.29016	4.86815	-0.73063	-0.333903	1.42479	-5.6668	-0.422511	0.347836	0.610547	2.59843	-0.179694	1.79451	0.549688	1.06192	-1.00502	-0.911669	-1.77104	0.726788
Picumnus_spilogaster	0.304391	-0.471019	-1.09848	-1.96317	0.435683	-0.311952	1.21411	1.98953	0.130657	-0.314606	1.29619	-1.32959	0.343595	0.165989	0.469435	0.597523	0.897359	0.238042	0.441615	-2.03961	-0.968975	-0.635399	-1.57517	0.518173
Picumnus_squamulatus	0.237155	-0.325623	1.00581	-2.58175	0.667224	-0.370774	3.17131	2.55859	-0.290429	-0.493978	1.54551	-4.37438	0.0452708	0.394876	1.09966	1.77943	0.754374	-0.598916	0.346965	0.511856	-0.718746	-0.804121	-1.85494	0.140511
Picumnus_steindachneri	0.0641765	-0.0818788	0.257145	-1.57136	0.671398	-0.497593	1.37258	2.86854	-0.909823	-0.254093	1.79978	-3.37075	-0.73045	0.421904	0.0810607	2.23282	-0.612841	0.0276568	-0.245337	0.727065	-0.83398	-0.882295	-1.88734	-0.372899
Picumnus_subtilis	0.395842	-0.201448	-1.07358	-0.744867	0.250296	-0.105122	0.946855	1.9648	0.203132	-0.264669	-1.35283	2.0121	0.569601	0.283624	-0.079556	-0.246243	0.998186	-1.02606	-0.466167	1.66064	-0.363476	-0.791888	-1.83387	-0.31105
Picumnus_temminckii	0.0988364	-0.765229	-1.41569	-1.65401	0.157471	-0.175754	0.398542	-0.877234	-0.330175	0.0567473	-0.734715	-4.57971	0.161475	-0.446773	-0.0879784	1.3244	-0.158204	-0.708295	-0.711293	0.518331	0.668929	-0.534654	-1.72477	-0.437053
Picumnus_varzeae	-0.0287326	-0.570522	-1.2576	-1.83902	0.487287	-0.795022	-1.42548	0.836015	-0.554571	0.735891	-4.48211	-0.159969	-0.469516	-0.752341	-1.23273	0.772569	0.991235	-0.138801	-1.65669	-1.79974	-1.02986	-0.639443	-1.74794	0.347868
Picus_awokera	1.29638	0.297441	-1.17576	1.58886	0.207412	0.0213802	1.80649	1.13065	-0.0737758	-0.320766	1.15386	-2.31065	0.916148	0.446449	-0.0953763	0.499022	-1.07171	-1.16208	-1.59818	-1.1551	1.34325	1.80982	1.01028	-0.877984
Picus_canus	1.47283	1.00065	-1.13385	1.74607	0.866215	-0.051454	-0.142515	0.951645	0.290522	-0.858226	-0.851235	1.17884	0.969736	1.60953	-0.615936	-0.449658	-0.773878	-0.357464	-0.900026	-0.998963	1.49667	1.03903	0.963771	-0.395627
Picus_chlorolophus	1.21234	1.44974	-1.0944	2.60061	0.201244	0.331839	-1.56647	0.736203	-0.677007	-0.460513	-1.20054	0.82735	0.368459	1.72015	-1.06833	-0.413296	1.16939	-0.375923	-0.526303	0.228775	0.0943759	1.19369	0.161532	-1.05626
Picus_erythropygius	1.16446	0.492853	1.26746	4.26139	-0.298705	0.438137	3.79887	-1.85585	2.26837	-0.0318875	0.779412	1.16548	1.43572	0.729666	0.171655	-1.59811	0.208848	1.49019	0.590678	1.19459	-0.172204	1.38813	0.784899	-0.59761
Picus_flavinucha	1.13702	1.48817	-0.384859	3.55563	0.0317365	0.22304	0.693004	0.90274	-0.825581	-0.377906	0.192393	2.94763	0.304081	1.53575	-0.654308	-0.739144	0.284502	-0.0228525	-0.89938	0.245918	0.213435	1.291	1.2407	0.50757
Picus_mentalis	-0.608994	-0.67409	-1.27858	2.78438	0.455331	-0.44373	-2.69058	2.75596	-0.65318	-0.0592066	-3.45104	1.7849	-0.825971	-0.529532	-1.42386	-0.516471	1.05119	-1.8136	-0.566044	0.275822	-1.05974	1.46271	0.619228	-0.302925
Picus_mineaceus	1.10948	1.44372	-0.388327	3.52766	-0.00691214	0.221409	0.47535	0.630739	-0.913908	-0.305927	0.738617	2.7005	0.317882	1.54657	-0.659664	-0.7275	1.26522	-1.33597	-0.322552	0.696427	-0.934857	1.42747	0.592349	-0.270223
Picus_puniceus	0.00221022	-0.760876	1.21232	3.6505	-0.0804825	0.16797	0.774857	-0.286388	0.0442031	-1.16077	-4.1522	0.423008	0.238099	-0.457283	-0.473089	-0.920839	0.954063	-1.42902	-0.471503	0.452118	-1.12522	1.4547	0.367746	-1.24251
Picus_rabieri	1.09117	0.454049	-2.42483	1.96433	-0.958072	-0.343109	-0.966082	-1.20076	0.205018	0.562554	-3.40537	0.970892	0.917513	-0.557047	-1.31577	-0.625808	0.309083	0.195182	-2.6418	0.537877	0.0978554	1.42514	0.831894	-0.304746
Picus_squamatus	1.69712	1.34882	0.121635	0.551268	0.0523453	0.393284	0.982123	3.24665	0.114836	-0.47071	1.15548	-2.85557	1.14498	1.4516	-0.12535	1.37431	-0.761645	0.0325375	-1.18437	-0.480519	1.07854	1.07479	1.19796	0.459199
Picus_vaillantii	1.5704	0.966479	-1.25669	1.25776	0.326136	0.125027	1.86635	1.91197	0.367959	-0.865496	-0.587209	0.636002	1.16739	1.49492	-0.316284	-0.257103	-1.54	1.02224	0.947551	-0.286414	1.27984	0.078606	1.2356	-0.752225
Picus_viridanus	1.56515	1.28332	1.38127	1.88439	0.104313	0.358939	1.50017	1.25542	0.464148	-0.415587	-1.41174	-2.53003	1.2383	1.57919	-0.202076	0.751433	0.774822	0.191051	-0.767381	-0.071021	-0.623813	1.35025	0.739212	-0.336001
Picus_viridis	1.71498	1.34694	-1.17614	1.91147	0.146701	0.162874	3.36567	-1.21023	1.24925	-0.93182	-2.33769	0.117197	1.69718	1.74183	-0.0180774	-1.00449	-1.64475	-0.0384026	-0.113458	-0.505651	2.20034	0.179648	1.2356	-1.69638
Picus_vittatus	1.62217	1.47139	0.235118	1.56348	0.00395629	0.0475436	2.24252	0.881938	0.809043	-0.275491	-0.8019	-2.49505	1.24693	1.4752	-0.157524	0.492169	0.660081	0.107936	-0.485175	-0.272007	-0.63067	1.40199	0.706378	-0.493625
Picus_xanthopygaeus	1.5017	1.44877	0.214538	1.83893	0.32067	0.217761	1.59311	0.664492	0.222425	-0.520316	-1.53562	-2.10659	0.925769	1.74328	-0.504408	0.487	0.528102	0.478693	0.176557	0.56028	0.194291	1.13178	0.618793	-0.0392852
Reinwardtipicus_validus	-0.738496	-0.221663	0.805084	3.60603	-0.983277	-0.0540641	-2.34704	-4.50183	0.162368	2.4925	-3.29504	1.7627	-0.346502	-1.85984	-1.01318	-1.2806	1.00911	-1.71988	-0.846912	0.537072	-1.05231	1.46409	1.05488	0.444515
Sasia_abnormis	0.709084	-0.466522	-0.283205	0.918428	-1.3218	0.560452	-4.99886	1.56567	1.88652	3.07125	-3.99417	2.39359	2.16923	-2.75308	-1.43091	-0.159344	1.29277	-1.63081	-0.704893	0.91294	-0.975382	1.45699	-1.96691	-2.09735
Sasia_africana	0.462999	0.0345716	-1.39832	-0.492949	0.672999	-0.170252	-3.75367	1.9298	-1.09502	-0.370207	-1.97347	1.92214	-0.511589	0.578588	-1.33889	0.223189	0.374173	0.476561	1.00534	-0.644782	-1.12077	0.202291	-1.94357	-1.3467
Sasia_ochracea	0.591143	-0.652667	-1.26424	0.801602	-0.827477	0.131447	-3.97901	2.14907	1.60462	2.79807	-4.94862	1.51476	1.74693	-2.42778	-1.55433	-0.0455536	0.194724	0.336668	-0.876631	0.457082	0.205006	1.34695	-1.90948	-1.66237
Sphyrapicus_nuchalis	-0.442506	0.161932	5.47203	0.669212	0.177907	-0.654423	-0.181409	2.55398	-0.0896867	-0.0599043	6.06879	1.04886	-0.82019	0.194928	1.19195	0.0661557	-2.03552	0.808165	0.744633	-0.469996	1.78393	-1.33318	-0.163265	-0.502099
Sphyrapicus_ruber	-0.665128	0.149164	4.79793	1.17002	-1.50121	-0.820274	-4.28778	-0.929696	0.270342	1.25359	4.30431	3.35579	-0.712889	-1.42904	0.734946	-0.885278	-1.5753	-0.105321	-0.963008	-0.939029	2.05899	-1.45308	-0.0307172	-0.760953
Sphyrapicus_thyroideus	-0.696673	0.142341	4.39912	3.18672	0.916851	-0.794144	-1.19626	2.83023	-0.57813	-0.137018	3.34937	1.30211	-1.34698	0.529962	0.534795	-0.567782	-2.05662	0.626461	-0.0315708	-0.885441	1.70894	-1.33637	-0.183367	-0.239843
Sphyrapicus_varius	-0.280053	0.0407393	6.7179	-1.20039	0.382264	-0.446114	2.00087	0.36712	0.0732262	-0.380173	4.86115	0.415472	-0.639249	0.453989	1.48746	0.538987	-1.63825	0.0941026	-0.802394	-0.892747	1.67035	-1.07673	-0.123498	-0.6024
Thripias_namaquus	0.686318	0.16859	-2.3594	-2.74684	0.667422	0.295585	3.22028	2.73758	-0.552562	-0.53848	-3.01989	-0.286048	0.0879807	0.967079	-0.599396	1.08883	-0.652302	1.61538	1.30671	-0.164088	-0.202956	0.469262	0.400713	0.338666
Thripias_pyrrhogaster	0.328139	0.334462	-3.0474	-0.802304	0.52464	0.254874	4.12006	0.104519	-0.67593	-0.14971	1.26739	-5.08765	-0.189639	0.433051	0.487939	1.783	0.43792	0.625856	0.533955	-0.157803	-0.797939	0.064163	0.21162	-0.210605
Thripias_xantholophus	-0.348318	0.376834	-2.29936	-2.14197	0.72155	0.215995	3.05924	2.87306	-0.785132	-0.400296	0.759403	-2.76697	-0.72725	0.854479	0.226246	1.74244	-0.0973367	0.440549	-0.776398	0.813624	-1.22351	0.424865	0.400713	-0.0321367
Veniliornis_affinis	1.20891	-0.590887	-2.28743	1.53775	-0.30059	0.348287	-2.55045	0.110896	0.181967	-0.296764	-2.47913	-1.68475	1.29308	-0.115154	-1.21331	0.145387	0.698369	-0.505717	-0.261548	0.679573	-0.730525	-0.651954	-0.52231	0.154665
Veniliornis_callonotus	-0.333694	-2.83614	-2.82964	-0.8849	-0.325021	0.136203	0.168951	-2.90175	0.417319	-0.564643	0.264262	2.41566	0.861748	-2.13189	0.44675	-1.74815	0.265636	0.789201	1.09131	-0.228704	-1.04866	-0.908077	-0.820141	1.4856
Veniliornis_cassini	0.51224	-0.317524	-2.73257	1.84118	-0.0196685	0.104325	-2.02469	0.791627	-0.580239	-0.331585	-0.692454	-3.26254	0.270216	0.0963439	-0.931958	0.817071	0.945829	-0.314036	0.151504	0.0023733	-1.10619	-0.628999	-0.529499	-1.51888
Veniliornis_chocoensis	1.0793	-0.667578	-1.60465	1.57841	-0.399558	0.283541	-1.07816	-1.37177	-0.185021	-0.178774	-1.86628	-3.23183	1.0375	-0.28486	-0.738661	0.655611	1.932	-3.13922	0.15656	-1.13668	-1.09471	-0.883366	-0.684299	-0.21857
Veniliornis_dignus	1.1168	-0.402209	-1.09948	2.32212	-0.205587	-0.188131	-3.00553	1.94746	0.985983	0.0375439	1.64197	1.36159	1.46631	-0.398729	-0.548111	-0.616426	0.269788	-1.85397	0.38642	0.0494271	-1.0865	-0.87169	-0.439271	0.226811
Veniliornis_frontalis	0.733703	-0.213906	-1.81862	0.737054	0.384709	-0.0565214	-1.85927	2.34028	-0.626898	-0.376559	-3.13019	-0.754157	0.247788	0.352908	-1.37683	0.568045	-1.00958	1.34444	-0.148868	1.2575	0.560705	-0.721281	-0.465561	-0.603554
Veniliornis_kirkii	0.914825	-0.532405	-0.840427	3.60139	-0.394189	-0.156115	-3.60398	1.29583	-0.279163	-0.414589	-2.20163	-1.75625	0.719906	-0.274866	-1.03941	0.0214961	0.844406	-0.299956	0.0796785	0.13995	-0.802016	-0.844957	-0.728596	-0.339161
Veniliornis_lignarius	-0.680402	0.137835	1.39409	-3.63482	0.692086	0.346221	2.57496	-0.435857	0.00472634	-0.204018	0.0444639	-2.57404	-0.45284	0.523711	1.11224	0.731358	-1.32277	-0.155617	-1.01147	-1.02684	1.61949	-0.807289	-0.548482	0.459355
Veniliornis_maculifrons	1.37028	-0.383138	-1.0644	1.84416	-0.00858302	0.437226	-1.77755	-0.145362	-0.0532284	-0.365518	-2.34402	-1.97927	1.26016	0.267064	-0.916081	0.404246	-0.183232	0.195402	-0.753825	0.933072	0.327157	-0.442813	-0.502725	-1.1599
Veniliornis_mixtus	-0.188708	-0.0786503	3.2462	-3.3265	0.636922	0.433543	2.35244	-2.26277	0.171572	-0.740793	-1.12413	-0.429046	0.000380724	0.870399	0.954563	0.491981	-0.882048	0.934406	0.274042	-0.766132	0.826012	-0.666745	-0.730859	0.810432
Veniliornis_nigriceps	0.888348	-0.268787	-1.65143	2.24423	-0.0233739	-0.177687	-3.10927	1.35573	-0.403733	-0.0703023	-2.75518	-2.27037	0.519744	-0.054793	-1.22267	0.381682	-0.920567	-0.776428	-0.642581	0.223711	-0.825356	-0.839544	-0.269692	0.41496
Veniliornis_passerinus	0.602861	-0.0451919	-2.03903	2.11339	-0.0676909	-0.203401	-3.78598	0.313626	-0.754693	-0.322019	-3.0793	0.565984	0.0785107	0.0648903	-1.58432	-0.310903	0.63777	-0.582602	0.582398	0.689858	-0.410249	-0.630109	-0.610881	-1.43991
Veniliornis_sanguineus	-0.314942	-2.1571	-3.91377	0.424952	-0.337652	-0.342196	-5.65383	0.942336	-0.962997	-0.206349	-2.81205	-0.584506	-0.145494	-1.84279	-1.90209	0.374277	0.815776	-0.210036	0.218959	-1.13403	-0.806894	-0.61754	-0.818912	-0.543787
Veniliornis_spilogaster	0.634057	0.474278	-1.37965	-2.29485	0.717336	-0.332894	-1.23935	1.27034	-0.230682	-0.487656	-2.12591	-2.00039	0.0307865	1.01426	-0.774607	1.07848	-0.440849	-0.67979	-0.577598	0.858075	0.793279	-0.549532	-0.36402	-0.722531
Xiphidiopicus_percussus	1.02175	0.376045	-0.542856	1.18299	-0.202631	0.0911838	2.81592	-1.27669	0.514321	0.282196	1.76353	-0.489519	0.827394	0.280407	-0.337188	0.144718	0.0593732	0.760859	-0.239794	-1.01605	0.372418	-0.911311	0.0832952	1.62902

## Sheet: Genetic distances
	Blythipicus_pyrrhotis	Blythipicus_rubiginosus	Campephilus_gayaquilensis	Campephilus_guatemalensis	Campephilus_haematogaster	Campephilus_imperialis	Campephilus_leucopogon	Campephilus_magellanicus	Campephilus_melanoleucos	Campephilus_pollens	Campephilus_principalis	Campephilus_robustus	Campephilus_rubricollis	Campethera_abingoni	Campethera_bennettii	Campethera_cailliautii	Campethera_caroli	Campethera_maculosa	Campethera_mombassica	Campethera_nivosa	Campethera_notata	Campethera_nubica	Campethera_punctuligera	Campethera_scriptoricauda	Campethera_tullbergi	Celeus_brachyurus	Celeus_castaneus	Celeus_elegans	Celeus_flavescens	Celeus_flavus	Celeus_grammicus	Celeus_loricatus	Celeus_lugubris	Celeus_obrieni	Celeus_spectabilis	Celeus_torquatus	Celeus_undatus	Chrysocolaptes_erythrocephalus	Chrysocolaptes_festivus	Chrysocolaptes_guttacristatus	Chrysocolaptes_haematribon	Chrysocolaptes_lucidus	Chrysocolaptes_stricklandi	Chrysocolaptes_strictus	Chrysocolaptes_xanthocephalus	Colaptes_atricollis	Colaptes_auratus	Colaptes_auricularis	Colaptes_campestris
Blythipicus_pyrrhotis	0	12.3252	24.5028	24.5028	24.5028	24.5028	24.5028	24.5028	24.5028	24.5028	24.5028	24.5028	24.5028	30.5267	30.5267	30.5267	30.5267	30.5267	30.5267	30.5267	30.5267	30.5267	30.5267	30.5267	30.5267	30.5267	30.5267	30.5267	30.5267	30.5267	30.5267	30.5267	30.5267	30.5267	30.5267	30.5267	30.5267	19.9911	19.9911	19.9911	19.9911	19.9911	19.9911	19.9911	19.9911	30.5267	30.5267	30.5267	30.5267
Blythipicus_rubiginosus	12.3252	0	24.5028	24.5028	24.5028	24.5028	24.5028	24.5028	24.5028	24.5028	24.5028	24.5028	24.5028	30.5267	30.5267	30.5267	30.5267	30.5267	30.5267	30.5267	30.5267	30.5267	30.5267	30.5267	30.5267	30.5267	30.5267	30.5267	30.5267	30.5267	30.5267	30.5267	30.5267	30.5267	30.5267	30.5267	30.5267	19.9911	19.9911	19.9911	19.9911	19.9911	19.9911	19.9911	19.9911	30.5267	30.5267	30.5267	30.5267
Campephilus_gayaquilensis	24.5028	24.5028	0	4.23455	12.4395	7.8392	6.74976	7.8392	3.81417	4.79679	7.8392	5.52471	5.52471	30.5267	30.5267	30.5267	30.5267	30.5267	30.5267	30.5267	30.5267	30.5267	30.5267	30.5267	30.5267	30.5267	30.5267	30.5267	30.5267	30.5267	30.5267	30.5267	30.5267	30.5267	30.5267	30.5267	30.5267	24.5028	24.5028	24.5028	24.5028	24.5028	24.5028	24.5028	24.5028	30.5267	30.5267	30.5267	30.5267
Campephilus_guatemalensis	24.5028	24.5028	4.23455	0	12.4395	7.8392	6.74976	7.8392	4.23455	4.79679	7.8392	5.52471	5.52471	30.5267	30.5267	30.5267	30.5267	30.5267	30.5267	30.5267	30.5267	30.5267	30.5267	30.5267	30.5267	30.5267	30.5267	30.5267	30.5267	30.5267	30.5267	30.5267	30.5267	30.5267	30.5267	30.5267	30.5267	24.5028	24.5028	24.5028	24.5028	24.5028	24.5028	24.5028	24.5028	30.5267	30.5267	30.5267	30.5267
Campephilus_haematogaster	24.5028	24.5028	12.4395	12.4395	0	12.4395	12.4395	12.4395	12.4395	12.4395	12.4395	12.4395	12.4395	30.5267	30.5267	30.5267	30.5267	30.5267	30.5267	30.5267	30.5267	30.5267	30.5267	30.5267	30.5267	30.5267	30.5267	30.5267	30.5267	30.5267	30.5267	30.5267	30.5267	30.5267	30.5267	30.5267	30.5267	24.5028	24.5028	24.5028	24.5028	24.5028	24.5028	24.5028	24.5028	30.5267	30.5267	30.5267	30.5267
Campephilus_imperialis	24.5028	24.5028	7.8392	7.8392	12.4395	0	7.8392	6.04233	7.8392	7.8392	2.07978	7.8392	7.8392	30.5267	30.5267	30.5267	30.5267	30.5267	30.5267	30.5267	30.5267	30.5267	30.5267	30.5267	30.5267	30.5267	30.5267	30.5267	30.5267	30.5267	30.5267	30.5267	30.5267	30.5267	30.5267	30.5267	30.5267	24.5028	24.5028	24.5028	24.5028	24.5028	24.5028	24.5028	24.5028	30.5267	30.5267	30.5267	30.5267
Campephilus_leucopogon	24.5028	24.5028	6.74976	6.74976	12.4395	7.8392	0	7.8392	6.74976	6.74976	7.8392	6.74976	6.74976	30.5267	30.5267	30.5267	30.5267	30.5267	30.5267	30.5267	30.5267	30.5267	30.5267	30.5267	30.5267	30.5267	30.5267	30.5267	30.5267	30.5267	30.5267	30.5267	30.5267	30.5267	30.5267	30.5267	30.5267	24.5028	24.5028	24.5028	24.5028	24.5028	24.5028	24.5028	24.5028	30.5267	30.5267	30.5267	30.5267
Campephilus_magellanicus	24.5028	24.5028	7.8392	7.8392	12.4395	6.04233	7.8392	0	7.8392	7.8392	6.04233	7.8392	7.8392	30.5267	30.5267	30.5267	30.5267	30.5267	30.5267	30.5267	30.5267	30.5267	30.5267	30.5267	30.5267	30.5267	30.5267	30.5267	30.5267	30.5267	30.5267	30.5267	30.5267	30.5267	30.5267	30.5267	30.5267	24.5028	24.5028	24.5028	24.5028	24.5028	24.5028	24.5028	24.5028	30.5267	30.5267	30.5267	30.5267
Campephilus_melanoleucos	24.5028	24.5028	3.81417	4.23455	12.4395	7.8392	6.74976	7.8392	0	4.79679	7.8392	5.52471	5.52471	30.5267	30.5267	30.5267	30.5267	30.5267	30.5267	30.5267	30.5267	30.5267	30.5267	30.5267	30.5267	30.5267	30.5267	30.5267	30.5267	30.5267	30.5267	30.5267	30.5267	30.5267	30.5267	30.5267	30.5267	24.5028	24.5028	24.5028	24.5028	24.5028	24.5028	24.5028	24.5028	30.5267	30.5267	30.5267	30.5267
Campephilus_pollens	24.5028	24.5028	4.79679	4.79679	12.4395	7.8392	6.74976	7.8392	4.79679	0	7.8392	5.52471	5.52471	30.5267	30.5267	30.5267	30.5267	30.5267	30.5267	30.5267	30.5267	30.5267	30.5267	30.5267	30.5267	30.5267	30.5267	30.5267	30.5267	30.5267	30.5267	30.5267	30.5267	30.5267	30.5267	30.5267	30.5267	24.5028	24.5028	24.5028	24.5028	24.5028	24.5028	24.5028	24.5028	30.5267	30.5267	30.5267	30.5267
Campephilus_principalis	24.5028	24.5028	7.8392	7.8392	12.4395	2.07978	7.8392	6.04233	7.8392	7.8392	0	7.8392	7.8392	30.5267	30.5267	30.5267	30.5267	30.5267	30.5267	30.5267	30.5267	30.5267	30.5267	30.5267	30.5267	30.5267	30.5267	30.5267	30.5267	30.5267	30.5267	30.5267	30.5267	30.5267	30.5267	30.5267	30.5267	24.5028	24.5028	24.5028	24.5028	24.5028	24.5028	24.5028	24.5028	30.5267	30.5267	30.5267	30.5267
Campephilus_robustus	24.5028	24.5028	5.52471	5.52471	12.4395	7.8392	6.74976	7.8392	5.52471	5.52471	7.8392	0	0.615522	30.5267	30.5267	30.5267	30.5267	30.5267	30.5267	30.5267	30.5267	30.5267	30.5267	30.5267	30.5267	30.5267	30.5267	30.5267	30.5267	30.5267	30.5267	30.5267	30.5267	30.5267	30.5267	30.5267	30.5267	24.5028	24.5028	24.5028	24.5028	24.5028	24.5028	24.5028	24.5028	30.5267	30.5267	30.5267	30.5267
Campephilus_rubricollis	24.5028	24.5028	5.52471	5.52471	12.4395	7.8392	6.74976	7.8392	5.52471	5.52471	7.8392	0.615522	0	30.5267	30.5267	30.5267	30.5267	30.5267	30.5267	30.5267	30.5267	30.5267	30.5267	30.5267	30.5267	30.5267	30.5267	30.5267	30.5267	30.5267	30.5267	30.5267	30.5267	30.5267	30.5267	30.5267	30.5267	24.5028	24.5028	24.5028	24.5028	24.5028	24.5028	24.5028	24.5028	30.5267	30.5267	30.5267	30.5267
Campethera_abingoni	30.5267	30.5267	30.5267	30.5267	30.5267	30.5267	30.5267	30.5267	30.5267	30.5267	30.5267	30.5267	30.5267	0	6.43557	8.2964	12.0943	8.2964	1.02654	12.0943	3.41304	7.07234	6.91791	6.43557	8.71783	22.1327	22.1327	22.1327	22.1327	22.1327	22.1327	22.1327	22.1327	22.1327	22.1327	22.1327	22.1327	30.5267	30.5267	30.5267	30.5267	30.5267	30.5267	30.5267	30.5267	22.1327	22.1327	22.1327	22.1327
Campethera_bennettii	30.5267	30.5267	30.5267	30.5267	30.5267	30.5267	30.5267	30.5267	30.5267	30.5267	30.5267	30.5267	30.5267	6.43557	0	8.2964	12.0943	8.2964	6.43557	12.0943	6.43557	7.07234	6.91791	2.41837	8.71783	22.1327	22.1327	22.1327	22.1327	22.1327	22.1327	22.1327	22.1327	22.1327	22.1327	22.1327	22.1327	30.5267	30.5267	30.5267	30.5267	30.5267	30.5267	30.5267	30.5267	22.1327	22.1327	22.1327	22.1327
Campethera_cailliautii	30.5267	30.5267	30.5267	30.5267	30.5267	30.5267	30.5267	30.5267	30.5267	30.5267	30.5267	30.5267	30.5267	8.2964	8.2964	0	12.0943	1.1058	8.2964	12.0943	8.2964	8.2964	8.2964	8.2964	8.71783	22.1327	22.1327	22.1327	22.1327	22.1327	22.1327	22.1327	22.1327	22.1327	22.1327	22.1327	22.1327	30.5267	30.5267	30.5267	30.5267	30.5267	30.5267	30.5267	30.5267	22.1327	22.1327	22.1327	22.1327
Campethera_caroli	30.5267	30.5267	30.5267	30.5267	30.5267	30.5267	30.5267	30.5267	30.5267	30.5267	30.5267	30.5267	30.5267	12.0943	12.0943	12.0943	0	12.0943	12.0943	7.82834	12.0943	12.0943	12.0943	12.0943	12.0943	22.1327	22.1327	22.1327	22.1327	22.1327	22.1327	22.1327	22.1327	22.1327	22.1327	22.1327	22.1327	30.5267	30.5267	30.5267	30.5267	30.5267	30.5267	30.5267	30.5267	22.1327	22.1327	22.1327	22.1327
Campethera_maculosa	30.5267	30.5267	30.5267	30.5267	30.5267	30.5267	30.5267	30.5267	30.5267	30.5267	30.5267	30.5267	30.5267	8.2964	8.2964	1.1058	12.0943	0	8.2964	12.0943	8.2964	8.2964	8.2964	8.2964	8.71783	22.1327	22.1327	22.1327	22.1327	22.1327	22.1327	22.1327	22.1327	22.1327	22.1327	22.1327	22.1327	30.5267	30.5267	30.5267	30.5267	30.5267	30.5267	30.5267	30.5267	22.1327	22.1327	22.1327	22.1327
Campethera_mombassica	30.5267	30.5267	30.5267	30.5267	30.5267	30.5267	30.5267	30.5267	30.5267	30.5267	30.5267	30.5267	30.5267	1.02654	6.43557	8.2964	12.0943	8.2964	0	12.0943	3.41304	7.07234	6.91791	6.43557	8.71783	22.1327	22.1327	22.1327	22.1327	22.1327	22.1327	22.1327	22.1327	22.1327	22.1327	22.1327	22.1327	30.5267	30.5267	30.5267	30.5267	30.5267	30.5267	30.5267	30.5267	22.1327	22.1327	22.1327	22.1327
Campethera_nivosa	30.5267	30.5267	30.5267	30.5267	30.5267	30.5267	30.5267	30.5267	30.5267	30.5267	30.5267	30.5267	30.5267	12.0943	12.0943	12.0943	7.82834	12.0943	12.0943	0	12.0943	12.0943	12.0943	12.0943	12.0943	22.1327	22.1327	22.1327	22.1327	22.1327	22.1327	22.1327	22.1327	22.1327	22.1327	22.1327	22.1327	30.5267	30.5267	30.5267	30.5267	30.5267	30.5267	30.5267	30.5267	22.1327	22.1327	22.1327	22.1327
Campethera_notata	30.5267	30.5267	30.5267	30.5267	30.5267	30.5267	30.5267	30.5267	30.5267	30.5267	30.5267	30.5267	30.5267	3.41304	6.43557	8.2964	12.0943	8.2964	3.41304	12.0943	0	7.07234	6.91791	6.43557	8.71783	22.1327	22.1327	22.1327	22.1327	22.1327	22.1327	22.1327	22.1327	22.1327	22.1327	22.1327	22.1327	30.5267	30.5267	30.5267	30.5267	30.5267	30.5267	30.5267	30.5267	22.1327	22.1327	22.1327	22.1327
Campethera_nubica	30.5267	30.5267	30.5267	30.5267	30.5267	30.5267	30.5267	30.5267	30.5267	30.5267	30.5267	30.5267	30.5267	7.07234	7.07234	8.2964	12.0943	8.2964	7.07234	12.0943	7.07234	0	7.07234	7.07234	8.71783	22.1327	22.1327	22.1327	22.1327	22.1327	22.1327	22.1327	22.1327	22.1327	22.1327	22.1327	22.1327	30.5267	30.5267	30.5267	30.5267	30.5267	30.5267	30.5267	30.5267	22.1327	22.1327	22.1327	22.1327
Campethera_punctuligera	30.5267	30.5267	30.5267	30.5267	30.5267	30.5267	30.5267	30.5267	30.5267	30.5267	30.5267	30.5267	30.5267	6.91791	6.91791	8.2964	12.0943	8.2964	6.91791	12.0943	6.91791	7.07234	0	6.91791	8.71783	22.1327	22.1327	22.1327	22.1327	22.1327	22.1327	22.1327	22.1327	22.1327	22.1327	22.1327	22.1327	30.5267	30.5267	30.5267	30.5267	30.5267	30.5267	30.5267	30.5267	22.1327	22.1327	22.1327	22.1327
Campethera_scriptoricauda	30.5267	30.5267	30.5267	30.5267	30.5267	30.5267	30.5267	30.5267	30.5267	30.5267	30.5267	30.5267	30.5267	6.43557	2.41837	8.2964	12.0943	8.2964	6.43557	12.0943	6.43557	7.07234	6.91791	0	8.71783	22.1327	22.1327	22.1327	22.1327	22.1327	22.1327	22.1327	22.1327	22.1327	22.1327	22.1327	22.1327	30.5267	30.5267	30.5267	30.5267	30.5267	30.5267	30.5267	30.5267	22.1327	22.1327	22.1327	22.1327
Campethera_tullbergi	30.5267	30.5267	30.5267	30.5267	30.5267	30.5267	30.5267	30.5267	30.5267	30.5267	30.5267	30.5267	30.5267	8.71783	8.71783	8.71783	12.0943	8.71783	8.71783	12.0943	8.71783	8.71783	8.71783	8.71783	0	22.1327	22.1327	22.1327	22.1327	22.1327	22.1327	22.1327	22.1327	22.1327	22.1327	22.1327	22.1327	30.5267	30.5267	30.5267	30.5267	30.5267	30.5267	30.5267	30.5267	22.1327	22.1327	22.1327	22.1327
Celeus_brachyurus	30.5267	30.5267	30.5267	30.5267	30.5267	30.5267	30.5267	30.5267	30.5267	30.5267	30.5267	30.5267	30.5267	22.1327	22.1327	22.1327	22.1327	22.1327	22.1327	22.1327	22.1327	22.1327	22.1327	22.1327	22.1327	0	21.9528	21.9528	21.9528	21.9528	21.9528	21.9528	21.9528	21.9528	21.9528	21.9528	21.9528	30.5267	30.5267	30.5267	30.5267	30.5267	30.5267	30.5267	30.5267	21.9528	21.9528	21.9528	21.9528
Celeus_castaneus	30.5267	30.5267	30.5267	30.5267	30.5267	30.5267	30.5267	30.5267	30.5267	30.5267	30.5267	30.5267	30.5267	22.1327	22.1327	22.1327	22.1327	22.1327	22.1327	22.1327	22.1327	22.1327	22.1327	22.1327	22.1327	21.9528	0	8.18732	8.18732	6.34492	2.86002	9.78695	8.18732	6.34492	6.34492	9.78695	2.86002	30.5267	30.5267	30.5267	30.5267	30.5267	30.5267	30.5267	30.5267	16.0732	16.0732	16.0732	16.0732
Celeus_elegans	30.5267	30.5267	30.5267	30.5267	30.5267	30.5267	30.5267	30.5267	30.5267	30.5267	30.5267	30.5267	30.5267	22.1327	22.1327	22.1327	22.1327	22.1327	22.1327	22.1327	22.1327	22.1327	22.1327	22.1327	22.1327	21.9528	8.18732	0	2.24396	8.18732	8.18732	9.78695	0.634113	8.18732	8.18732	9.78695	8.18732	30.5267	30.5267	30.5267	30.5267	30.5267	30.5267	30.5267	30.5267	16.0732	16.0732	16.0732	16.0732
Celeus_flavescens	30.5267	30.5267	30.5267	30.5267	30.5267	30.5267	30.5267	30.5267	30.5267	30.5267	30.5267	30.5267	30.5267	22.1327	22.1327	22.1327	22.1327	22.1327	22.1327	22.1327	22.1327	22.1327	22.1327	22.1327	22.1327	21.9528	8.18732	2.24396	0	8.18732	8.18732	9.78695	2.24396	8.18732	8.18732	9.78695	8.18732	30.5267	30.5267	30.5267	30.5267	30.5267	30.5267	30.5267	30.5267	16.0732	16.0732	16.0732	16.0732
Celeus_flavus	30.5267	30.5267	30.5267	30.5267	30.5267	30.5267	30.5267	30.5267	30.5267	30.5267	30.5267	30.5267	30.5267	22.1327	22.1327	22.1327	22.1327	22.1327	22.1327	22.1327	22.1327	22.1327	22.1327	22.1327	22.1327	21.9528	6.34492	8.18732	8.18732	0	6.34492	9.78695	8.18732	3.88503	3.88503	9.78695	6.34492	30.5267	30.5267	30.5267	30.5267	30.5267	30.5267	30.5267	30.5267	16.0732	16.0732	16.0732	16.0732
Celeus_grammicus	30.5267	30.5267	30.5267	30.5267	30.5267	30.5267	30.5267	30.5267	30.5267	30.5267	30.5267	30.5267	30.5267	22.1327	22.1327	22.1327	22.1327	22.1327	22.1327	22.1327	22.1327	22.1327	22.1327	22.1327	22.1327	21.9528	2.86002	8.18732	8.18732	6.34492	0	9.78695	8.18732	6.34492	6.34492	9.78695	0.452592	30.5267	30.5267	30.5267	30.5267	30.5267	30.5267	30.5267	30.5267	16.0732	16.0732	16.0732	16.0732
Celeus_loricatus	30.5267	30.5267	30.5267	30.5267	30.5267	30.5267	30.5267	30.5267	30.5267	30.5267	30.5267	30.5267	30.5267	22.1327	22.1327	22.1327	22.1327	22.1327	22.1327	22.1327	22.1327	22.1327	22.1327	22.1327	22.1327	21.9528	9.78695	9.78695	9.78695	9.78695	9.78695	0	9.78695	9.78695	9.78695	6.42735	9.78695	30.5267	30.5267	30.5267	30.5267	30.5267	30.5267	30.5267	30.5267	16.0732	16.0732	16.0732	16.0732
Celeus_lugubris	30.5267	30.5267	30.5267	30.5267	30.5267	30.5267	30.5267	30.5267	30.5267	30.5267	30.5267	30.5267	30.5267	22.1327	22.1327	22.1327	22.1327	22.1327	22.1327	22.1327	22.1327	22.1327	22.1327	22.1327	22.1327	21.9528	8.18732	0.634113	2.24396	8.18732	8.18732	9.78695	0	8.18732	8.18732	9.78695	8.18732	30.5267	30.5267	30.5267	30.5267	30.5267	30.5267	30.5267	30.5267	16.0732	16.0732	16.0732	16.0732
Celeus_obrieni	30.5267	30.5267	30.5267	30.5267	30.5267	30.5267	30.5267	30.5267	30.5267	30.5267	30.5267	30.5267	30.5267	22.1327	22.1327	22.1327	22.1327	22.1327	22.1327	22.1327	22.1327	22.1327	22.1327	22.1327	22.1327	21.9528	6.34492	8.18732	8.18732	3.88503	6.34492	9.78695	8.18732	0	0.966486	9.78695	6.34492	30.5267	30.5267	30.5267	30.5267	30.5267	30.5267	30.5267	30.5267	16.0732	16.0732	16.0732	16.0732
Celeus_spectabilis	30.5267	30.5267	30.5267	30.5267	30.5267	30.5267	30.5267	30.5267	30.5267	30.5267	30.5267	30.5267	30.5267	22.1327	22.1327	22.1327	22.1327	22.1327	22.1327	22.1327	22.1327	22.1327	22.1327	22.1327	22.1327	21.9528	6.34492	8.18732	8.18732	3.88503	6.34492	9.78695	8.18732	0.966486	0	9.78695	6.34492	30.5267	30.5267	30.5267	30.5267	30.5267	30.5267	30.5267	30.5267	16.0732	16.0732	16.0732	16.0732
Celeus_torquatus	30.5267	30.5267	30.5267	30.5267	30.5267	30.5267	30.5267	30.5267	30.5267	30.5267	30.5267	30.5267	30.5267	22.1327	22.1327	22.1327	22.1327	22.1327	22.1327	22.1327	22.1327	22.1327	22.1327	22.1327	22.1327	21.9528	9.78695	9.78695	9.78695	9.78695	9.78695	6.42735	9.78695	9.78695	9.78695	0	9.78695	30.5267	30.5267	30.5267	30.5267	30.5267	30.5267	30.5267	30.5267	16.0732	16.0732	16.0732	16.0732
Celeus_undatus	30.5267	30.5267	30.5267	30.5267	30.5267	30.5267	30.5267	30.5267	30.5267	30.5267	30.5267	30.5267	30.5267	22.1327	22.1327	22.1327	22.1327	22.1327	22.1327	22.1327	22.1327	22.1327	22.1327	22.1327	22.1327	21.9528	2.86002	8.18732	8.18732	6.34492	0.452592	9.78695	8.18732	6.34492	6.34492	9.78695	0	30.5267	30.5267	30.5267	30.5267	30.5267	30.5267	30.5267	30.5267	16.0732	16.0732	16.0732	16.0732
Chrysocolaptes_erythrocephalus	19.9911	19.9911	24.5028	24.5028	24.5028	24.5028	24.5028	24.5028	24.5028	24.5028	24.5028	24.5028	24.5028	30.5267	30.5267	30.5267	30.5267	30.5267	30.5267	30.5267	30.5267	30.5267	30.5267	30.5267	30.5267	30.5267	30.5267	30.5267	30.5267	30.5267	30.5267	30.5267	30.5267	30.5267	30.5267	30.5267	30.5267	0	6.41822	1.89201	1.70961	1.97373	1.97373	1.89201	1.81348	30.5267	30.5267	30.5267	30.5267
Chrysocolaptes_festivus	19.9911	19.9911	24.5028	24.5028	24.5028	24.5028	24.5028	24.5028	24.5028	24.5028	24.5028	24.5028	24.5028	30.5267	30.5267	30.5267	30.5267	30.5267	30.5267	30.5267	30.5267	30.5267	30.5267	30.5267	30.5267	30.5267	30.5267	30.5267	30.5267	30.5267	30.5267	30.5267	30.5267	30.5267	30.5267	30.5267	30.5267	6.41822	0	6.41822	6.41822	6.41822	6.41822	6.41822	6.41822	30.5267	30.5267	30.5267	30.5267
Chrysocolaptes_guttacristatus	19.9911	19.9911	24.5028	24.5028	24.5028	24.5028	24.5028	24.5028	24.5028	24.5028	24.5028	24.5028	24.5028	30.5267	30.5267	30.5267	30.5267	30.5267	30.5267	30.5267	30.5267	30.5267	30.5267	30.5267	30.5267	30.5267	30.5267	30.5267	30.5267	30.5267	30.5267	30.5267	30.5267	30.5267	30.5267	30.5267	30.5267	1.89201	6.41822	0	1.89201	1.97373	1.97373	0.228624	1.89201	30.5267	30.5267	30.5267	30.5267
Chrysocolaptes_haematribon	19.9911	19.9911	24.5028	24.5028	24.5028	24.5028	24.5028	24.5028	24.5028	24.5028	24.5028	24.5028	24.5028	30.5267	30.5267	30.5267	30.5267	30.5267	30.5267	30.5267	30.5267	30.5267	30.5267	30.5267	30.5267	30.5267	30.5267	30.5267	30.5267	30.5267	30.5267	30.5267	30.5267	30.5267	30.5267	30.5267	30.5267	1.70961	6.41822	1.89201	0	1.97373	1.97373	1.89201	1.81348	30.5267	30.5267	30.5267	30.5267
Chrysocolaptes_lucidus	19.9911	19.9911	24.5028	24.5028	24.5028	24.5028	24.5028	24.5028	24.5028	24.5028	24.5028	24.5028	24.5028	30.5267	30.5267	30.5267	30.5267	30.5267	30.5267	30.5267	30.5267	30.5267	30.5267	30.5267	30.5267	30.5267	30.5267	30.5267	30.5267	30.5267	30.5267	30.5267	30.5267	30.5267	30.5267	30.5267	30.5267	1.97373	6.41822	1.97373	1.97373	0	1.40498	1.97373	1.97373	30.5267	30.5267	30.5267	30.5267
Chrysocolaptes_stricklandi	19.9911	19.9911	24.5028	24.5028	24.5028	24.5028	24.5028	24.5028	24.5028	24.5028	24.5028	24.5028	24.5028	30.5267	30.5267	30.5267	30.5267	30.5267	30.5267	30.5267	30.5267	30.5267	30.5267	30.5267	30.5267	30.5267	30.5267	30.5267	30.5267	30.5267	30.5267	30.5267	30.5267	30.5267	30.5267	30.5267	30.5267	1.97373	6.41822	1.97373	1.97373	1.40498	0	1.97373	1.97373	30.5267	30.5267	30.5267	30.5267
Chrysocolaptes_strictus	19.9911	19.9911	24.5028	24.5028	24.5028	24.5028	24.5028	24.5028	24.5028	24.5028	24.5028	24.5028	24.5028	30.5267	30.5267	30.5267	30.5267	30.5267	30.5267	30.5267	30.5267	30.5267	30.5267	30.5267	30.5267	30.5267	30.5267	30.5267	30.5267	30.5267	30.5267	30.5267	30.5267	30.5267	30.5267	30.5267	30.5267	1.89201	6.41822	0.228624	1.89201	1.97373	1.97373	0	1.89201	30.5267	30.5267	30.5267	30.5267
Chrysocolaptes_xanthocephalus	19.9911	19.9911	24.5028	24.5028	24.5028	24.5028	24.5028	24.5028	24.5028	24.5028	24.5028	24.5028	24.5028	30.5267	30.5267	30.5267	30.5267	30.5267	30.5267	30.5267	30.5267	30.5267	30.5267	30.5267	30.5267	30.5267	30.5267	30.5267	30.5267	30.5267	30.5267	30.5267	30.5267	30.5267	30.5267	30.5267	30.5267	1.81348	6.41822	1.89201	1.81348	1.97373	1.97373	1.89201	0	30.5267	30.5267	30.5267	30.5267
Colaptes_atricollis	30.5267	30.5267	30.5267	30.5267	30.5267	30.5267	30.5267	30.5267	30.5267	30.5267	30.5267	30.5267	30.5267	22.1327	22.1327	22.1327	22.1327	22.1327	22.1327	22.1327	22.1327	22.1327	22.1327	22.1327	22.1327	21.9528	16.0732	16.0732	16.0732	16.0732	16.0732	16.0732	16.0732	16.0732	16.0732	16.0732	16.0732	30.5267	30.5267	30.5267	30.5267	30.5267	30.5267	30.5267	30.5267	0	9.13958	3.87483	7.08864
Colaptes_auratus	30.5267	30.5267	30.5267	30.5267	30.5267	30.5267	30.5267	30.5267	30.5267	30.5267	30.5267	30.5267	30.5267	22.1327	22.1327	22.1327	22.1327	22.1327	22.1327	22.1327	22.1327	22.1327	22.1327	22.1327	22.1327	21.9528	16.0732	16.0732	16.0732	16.0732	16.0732	16.0732	16.0732	16.0732	16.0732	16.0732	16.0732	30.5267	30.5267	30.5267	30.5267	30.5267	30.5267	30.5267	30.5267	9.13958	0	9.13958	9.13958
Colaptes_auricularis	30.5267	30.5267	30.5267	30.5267	30.5267	30.5267	30.5267	30.5267	30.5267	30.5267	30.5267	30.5267	30.5267	22.1327	22.1327	22.1327	22.1327	22.1327	22.1327	22.1327	22.1327	22.1327	22.1327	22.1327	22.1327	21.9528	16.0732	16.0732	16.0732	16.0732	16.0732	16.0732	16.0732	16.0732	16.0732	16.0732	16.0732	30.5267	30.5267	30.5267	30.5267	30.5267	30.5267	30.5267	30.5267	3.87483	9.13958	0	7.08864
Colaptes_campestris	30.5267	30.5267	30.5267	30.5267	30.5267	30.5267	30.5267	30.5267	30.5267	30.5267	30.5267	30.5267	30.5267	22.1327	22.1327	22.1327	22.1327	22.1327	22.1327	22.1327	22.1327	22.1327	22.1327	22.1327	22.1327	21.9528	16.0732	16.0732	16.0732	16.0732	16.0732	16.0732	16.0732	16.0732	16.0732	16.0732	16.0732	30.5267	30.5267	30.5267	30.5267	30.5267	30.5267	30.5267	30.5267	7.08864	9.13958	7.08864	0
Colaptes_chrysoides	30.5267	30.5267	30.5267	30.5267	30.5267	30.5267	30.5267	30.5267	30.5267	30.5267	30.5267	30.5267	30.5267	22.1327	22.1327	22.1327	22.1327	22.1327	22.1327	22.1327	22.1327	22.1327	22.1327	22.1327	22.1327	21.9528	16.0732	16.0732	16.0732	16.0732	16.0732	16.0732	16.0732	16.0732	16.0732	16.0732	16.0732	30.5267	30.5267	30.5267	30.5267	30.5267	30.5267	30.5267	30.5267	9.13958	0.705959	9.13958	9.13958
Colaptes_fernandinae	30.5267	30.5267	30.5267	30.5267	30.5267	30.5267	30.5267	30.5267	30.5267	30.5267	30.5267	30.5267	30.5267	22.1327	22.1327	22.1327	22.1327	22.1327	22.1327	22.1327	22.1327	22.1327	22.1327	22.1327	22.1327	21.9528	16.0732	16.0732	16.0732	16.0732	16.0732	16.0732	16.0732	16.0732	16.0732	16.0732	16.0732	30.5267	30.5267	30.5267	30.5267	30.5267	30.5267	30.5267	30.5267	13.1753	13.1753	13.1753	13.1753
Colaptes_melanochloros	30.5267	30.5267	30.5267	30.5267	30.5267	30.5267	30.5267	30.5267	30.5267	30.5267	30.5267	30.5267	30.5267	22.1327	22.1327	22.1327	22.1327	22.1327	22.1327	22.1327	22.1327	22.1327	22.1327	22.1327	22.1327	21.9528	16.0732	16.0732	16.0732	16.0732	16.0732	16.0732	16.0732	16.0732	16.0732	16.0732	16.0732	30.5267	30.5267	30.5267	30.5267	30.5267	30.5267	30.5267	30.5267	7.49843	9.13958	7.49843	7.49843
Colaptes_pitius	30.5267	30.5267	30.5267	30.5267	30.5267	30.5267	30.5267	30.5267	30.5267	30.5267	30.5267	30.5267	30.5267	22.1327	22.1327	22.1327	22.1327	22.1327	22.1327	22.1327	22.1327	22.1327	22.1327	22.1327	22.1327	21.9528	16.0732	16.0732	16.0732	16.0732	16.0732	16.0732	16.0732	16.0732	16.0732	16.0732	16.0732	30.5267	30.5267	30.5267	30.5267	30.5267	30.5267	30.5267	30.5267	7.49843	9.13958	7.49843	7.49843
Colaptes_punctigula	30.5267	30.5267	30.5267	30.5267	30.5267	30.5267	30.5267	30.5267	30.5267	30.5267	30.5267	30.5267	30.5267	22.1327	22.1327	22.1327	22.1327	22.1327	22.1327	22.1327	22.1327	22.1327	22.1327	22.1327	22.1327	21.9528	16.0732	16.0732	16.0732	16.0732	16.0732	16.0732	16.0732	16.0732	16.0732	16.0732	16.0732	30.5267	30.5267	30.5267	30.5267	30.5267	30.5267	30.5267	30.5267	7.08864	9.13958	7.08864	3.75181
Colaptes_rivolii	30.5267	30.5267	30.5267	30.5267	30.5267	30.5267	30.5267	30.5267	30.5267	30.5267	30.5267	30.5267	30.5267	22.1327	22.1327	22.1327	22.1327	22.1327	22.1327	22.1327	22.1327	22.1327	22.1327	22.1327	22.1327	21.9528	16.0732	16.0732	16.0732	16.0732	16.0732	16.0732	16.0732	16.0732	16.0732	16.0732	16.0732	30.5267	30.5267	30.5267	30.5267	30.5267	30.5267	30.5267	30.5267	7.49843	9.13958	7.49843	7.49843
Colaptes_rubiginosus	30.5267	30.5267	30.5267	30.5267	30.5267	30.5267	30.5267	30.5267	30.5267	30.5267	30.5267	30.5267	30.5267	22.1327	22.1327	22.1327	22.1327	22.1327	22.1327	22.1327	22.1327	22.1327	22.1327	22.1327	22.1327	21.9528	16.0732	16.0732	16.0732	16.0732	16.0732	16.0732	16.0732	16.0732	16.0732	16.0732	16.0732	30.5267	30.5267	30.5267	30.5267	30.5267	30.5267	30.5267	30.5267	1.80522	9.13958	3.87483	7.08864
Colaptes_rupicola	30.5267	30.5267	30.5267	30.5267	30.5267	30.5267	30.5267	30.5267	30.5267	30.5267	30.5267	30.5267	30.5267	22.1327	22.1327	22.1327	22.1327	22.1327	22.1327	22.1327	22.1327	22.1327	22.1327	22.1327	22.1327	21.9528	16.0732	16.0732	16.0732	16.0732	16.0732	16.0732	16.0732	16.0732	16.0732	16.0732	16.0732	30.5267	30.5267	30.5267	30.5267	30.5267	30.5267	30.5267	30.5267	7.49843	9.13958	7.49843	7.49843
Dendrocopos_analis	29.859	29.859	29.859	29.859	29.859	29.859	29.859	29.859	29.859	29.859	29.859	29.859	29.859	30.5267	30.5267	30.5267	30.5267	30.5267	30.5267	30.5267	30.5267	30.5267	30.5267	30.5267	30.5267	30.5267	30.5267	30.5267	30.5267	30.5267	30.5267	30.5267	30.5267	30.5267	30.5267	30.5267	30.5267	29.859	29.859	29.859	29.859	29.859	29.859	29.859	29.859	30.5267	30.5267	30.5267	30.5267
Dendrocopos_assimilis	29.859	29.859	29.859	29.859	29.859	29.859	29.859	29.859	29.859	29.859	29.859	29.859	29.859	30.5267	30.5267	30.5267	30.5267	30.5267	30.5267	30.5267	30.5267	30.5267	30.5267	30.5267	30.5267	30.5267	30.5267	30.5267	30.5267	30.5267	30.5267	30.5267	30.5267	30.5267	30.5267	30.5267	30.5267	29.859	29.859	29.859	29.859	29.859	29.859	29.859	29.859	30.5267	30.5267	30.5267	30.5267
Dendrocopos_atratus	29.859	29.859	29.859	29.859	29.859	29.859	29.859	29.859	29.859	29.859	29.859	29.859	29.859	30.5267	30.5267	30.5267	30.5267	30.5267	30.5267	30.5267	30.5267	30.5267	30.5267	30.5267	30.5267	30.5267	30.5267	30.5267	30.5267	30.5267	30.5267	30.5267	30.5267	30.5267	30.5267	30.5267	30.5267	29.859	29.859	29.859	29.859	29.859	29.859	29.859	29.859	30.5267	30.5267	30.5267	30.5267
Dendrocopos_auriceps	29.859	29.859	29.859	29.859	29.859	29.859	29.859	29.859	29.859	29.859	29.859	29.859	29.859	30.5267	30.5267	30.5267	30.5267	30.5267	30.5267	30.5267	30.5267	30.5267	30.5267	30.5267	30.5267	30.5267	30.5267	30.5267	30.5267	30.5267	30.5267	30.5267	30.5267	30.5267	30.5267	30.5267	30.5267	29.859	29.859	29.859	29.859	29.859	29.859	29.859	29.859	30.5267	30.5267	30.5267	30.5267
Dendrocopos_canicapillus	29.859	29.859	29.859	29.859	29.859	29.859	29.859	29.859	29.859	29.859	29.859	29.859	29.859	30.5267	30.5267	30.5267	30.5267	30.5267	30.5267	30.5267	30.5267	30.5267	30.5267	30.5267	30.5267	30.5267	30.5267	30.5267	30.5267	30.5267	30.5267	30.5267	30.5267	30.5267	30.5267	30.5267	30.5267	29.859	29.859	29.859	29.859	29.859	29.859	29.859	29.859	30.5267	30.5267	30.5267	30.5267
Dendrocopos_cathpharius	29.859	29.859	29.859	29.859	29.859	29.859	29.859	29.859	29.859	29.859	29.859	29.859	29.859	30.5267	30.5267	30.5267	30.5267	30.5267	30.5267	30.5267	30.5267	30.5267	30.5267	30.5267	30.5267	30.5267	30.5267	30.5267	30.5267	30.5267	30.5267	30.5267	30.5267	30.5267	30.5267	30.5267	30.5267	29.859	29.859	29.859	29.859	29.859	29.859	29.859	29.859	30.5267	30.5267	30.5267	30.5267
Dendrocopos_darjellensis	29.859	29.859	29.859	29.859	29.859	29.859	29.859	29.859	29.859	29.859	29.859	29.859	29.859	30.5267	30.5267	30.5267	30.5267	30.5267	30.5267	30.5267	30.5267	30.5267	30.5267	30.5267	30.5267	30.5267	30.5267	30.5267	30.5267	30.5267	30.5267	30.5267	30.5267	30.5267	30.5267	30.5267	30.5267	29.859	29.859	29.859	29.859	29.859	29.859	29.859	29.859	30.5267	30.5267	30.5267	30.5267
Dendrocopos_dorae	29.859	29.859	29.859	29.859	29.859	29.859	29.859	29.859	29.859	29.859	29.859	29.859	29.859	30.5267	30.5267	30.5267	30.5267	30.5267	30.5267	30.5267	30.5267	30.5267	30.5267	30.5267	30.5267	30.5267	30.5267	30.5267	30.5267	30.5267	30.5267	30.5267	30.5267	30.5267	30.5267	30.5267	30.5267	29.859	29.859	29.859	29.859	29.859	29.859	29.859	29.859	30.5267	30.5267	30.5267	30.5267
Dendrocopos_himalayensis	29.859	29.859	29.859	29.859	29.859	29.859	29.859	29.859	29.859	29.859	29.859	29.859	29.859	30.5267	30.5267	30.5267	30.5267	30.5267	30.5267	30.5267	30.5267	30.5267	30.5267	30.5267	30.5267	30.5267	30.5267	30.5267	30.5267	30.5267	30.5267	30.5267	30.5267	30.5267	30.5267	30.5267	30.5267	29.859	29.859	29.859	29.859	29.859	29.859	29.859	29.859	30.5267	30.5267	30.5267	30.5267
Dendrocopos_hyperythrus	29.859	29.859	29.859	29.859	29.859	29.859	29.859	29.859	29.859	29.859	29.859	29.859	29.859	30.5267	30.5267	30.5267	30.5267	30.5267	30.5267	30.5267	30.5267	30.5267	30.5267	30.5267	30.5267	30.5267	30.5267	30.5267	30.5267	30.5267	30.5267	30.5267	30.5267	30.5267	30.5267	30.5267	30.5267	29.859	29.859	29.859	29.859	29.859	29.859	29.859	29.859	30.5267	30.5267	30.5267	30.5267
Dendrocopos_kizuki	29.859	29.859	29.859	29.859	29.859	29.859	29.859	29.859	29.859	29.859	29.859	29.859	29.859	30.5267	30.5267	30.5267	30.5267	30.5267	30.5267	30.5267	30.5267	30.5267	30.5267	30.5267	30.5267	30.5267	30.5267	30.5267	30.5267	30.5267	30.5267	30.5267	30.5267	30.5267	30.5267	30.5267	30.5267	29.859	29.859	29.859	29.859	29.859	29.859	29.859	29.859	30.5267	30.5267	30.5267	30.5267
Dendrocopos_leucopterus	29.859	29.859	29.859	29.859	29.859	29.859	29.859	29.859	29.859	29.859	29.859	29.859	29.859	30.5267	30.5267	30.5267	30.5267	30.5267	30.5267	30.5267	30.5267	30.5267	30.5267	30.5267	30.5267	30.5267	30.5267	30.5267	30.5267	30.5267	30.5267	30.5267	30.5267	30.5267	30.5267	30.5267	30.5267	29.859	29.859	29.859	29.859	29.859	29.859	29.859	29.859	30.5267	30.5267	30.5267	30.5267
Dendrocopos_leucotos	29.859	29.859	29.859	29.859	29.859	29.859	29.859	29.859	29.859	29.859	29.859	29.859	29.859	30.5267	30.5267	30.5267	30.5267	30.5267	30.5267	30.5267	30.5267	30.5267	30.5267	30.5267	30.5267	30.5267	30.5267	30.5267	30.5267	30.5267	30.5267	30.5267	30.5267	30.5267	30.5267	30.5267	30.5267	29.859	29.859	29.859	29.859	29.859	29.859	29.859	29.859	30.5267	30.5267	30.5267	30.5267
Dendrocopos_macei	29.859	29.859	29.859	29.859	29.859	29.859	29.859	29.859	29.859	29.859	29.859	29.859	29.859	30.5267	30.5267	30.5267	30.5267	30.5267	30.5267	30.5267	30.5267	30.5267	30.5267	30.5267	30.5267	30.5267	30.5267	30.5267	30.5267	30.5267	30.5267	30.5267	30.5267	30.5267	30.5267	30.5267	30.5267	29.859	29.859	29.859	29.859	29.859	29.859	29.859	29.859	30.5267	30.5267	30.5267	30.5267
Dendrocopos_maculatus	29.859	29.859	29.859	29.859	29.859	29.859	29.859	29.859	29.859	29.859	29.859	29.859	29.859	30.5267	30.5267	30.5267	30.5267	30.5267	30.5267	30.5267	30.5267	30.5267	30.5267	30.5267	30.5267	30.5267	30.5267	30.5267	30.5267	30.5267	30.5267	30.5267	30.5267	30.5267	30.5267	30.5267	30.5267	29.859	29.859	29.859	29.859	29.859	29.859	29.859	29.859	30.5267	30.5267	30.5267	30.5267
Dendrocopos_mahrattensis	29.859	29.859	29.859	29.859	29.859	29.859	29.859	29.859	29.859	29.859	29.859	29.859	29.859	30.5267	30.5267	30.5267	30.5267	30.5267	30.5267	30.5267	30.5267	30.5267	30.5267	30.5267	30.5267	30.5267	30.5267	30.5267	30.5267	30.5267	30.5267	30.5267	30.5267	30.5267	30.5267	30.5267	30.5267	29.859	29.859	29.859	29.859	29.859	29.859	29.859	29.859	30.5267	30.5267	30.5267	30.5267
Dendrocopos_major	29.859	29.859	29.859	29.859	29.859	29.859	29.859	29.859	29.859	29.859	29.859	29.859	29.859	30.5267	30.5267	30.5267	30.5267	30.5267	30.5267	30.5267	30.5267	30.5267	30.5267	30.5267	30.5267	30.5267	30.5267	30.5267	30.5267	30.5267	30.5267	30.5267	30.5267	30.5267	30.5267	30.5267	30.5267	29.859	29.859	29.859	29.859	29.859	29.859	29.859	29.859	30.5267	30.5267	30.5267	30.5267
Dendrocopos_medius	29.859	29.859	29.859	29.859	29.859	29.859	29.859	29.859	29.859	29.859	29.859	29.859	29.859	30.5267	30.5267	30.5267	30.5267	30.5267	30.5267	30.5267	30.5267	30.5267	30.5267	30.5267	30.5267	30.5267	30.5267	30.5267	30.5267	30.5267	30.5267	30.5267	30.5267	30.5267	30.5267	30.5267	30.5267	29.859	29.859	29.859	29.859	29.859	29.859	29.859	29.859	30.5267	30.5267	30.5267	30.5267
Dendrocopos_minor	29.859	29.859	29.859	29.859	29.859	29.859	29.859	29.859	29.859	29.859	29.859	29.859	29.859	30.5267	30.5267	30.5267	30.5267	30.5267	30.5267	30.5267	30.5267	30.5267	30.5267	30.5267	30.5267	30.5267	30.5267	30.5267	30.5267	30.5267	30.5267	30.5267	30.5267	30.5267	30.5267	30.5267	30.5267	29.859	29.859	29.859	29.859	29.859	29.859	29.859	29.859	30.5267	30.5267	30.5267	30.5267
Dendrocopos_moluccensis	29.859	29.859	29.859	29.859	29.859	29.859	29.859	29.859	29.859	29.859	29.859	29.859	29.859	30.5267	30.5267	30.5267	30.5267	30.5267	30.5267	30.5267	30.5267	30.5267	30.5267	30.5267	30.5267	30.5267	30.5267	30.5267	30.5267	30.5267	30.5267	30.5267	30.5267	30.5267	30.5267	30.5267	30.5267	29.859	29.859	29.859	29.859	29.859	29.859	29.859	29.859	30.5267	30.5267	30.5267	30.5267
Dendrocopos_nanus	29.859	29.859	29.859	29.859	29.859	29.859	29.859	29.859	29.859	29.859	29.859	29.859	29.859	30.5267	30.5267	30.5267	30.5267	30.5267	30.5267	30.5267	30.5267	30.5267	30.5267	30.5267	30.5267	30.5267	30.5267	30.5267	30.5267	30.5267	30.5267	30.5267	30.5267	30.5267	30.5267	30.5267	30.5267	29.859	29.859	29.859	29.859	29.859	29.859	29.859	29.859	30.5267	30.5267	30.5267	30.5267
Dendrocopos_noguchii	29.859	29.859	29.859	29.859	29.859	29.859	29.859	29.859	29.859	29.859	29.859	29.859	29.859	30.5267	30.5267	30.5267	30.5267	30.5267	30.5267	30.5267	30.5267	30.5267	30.5267	30.5267	30.5267	30.5267	30.5267	30.5267	30.5267	30.5267	30.5267	30.5267	30.5267	30.5267	30.5267	30.5267	30.5267	29.859	29.859	29.859	29.859	29.859	29.859	29.859	29.859	30.5267	30.5267	30.5267	30.5267
Dendrocopos_obsoletus	29.859	29.859	29.859	29.859	29.859	29.859	29.859	29.859	29.859	29.859	29.859	29.859	29.859	30.5267	30.5267	30.5267	30.5267	30.5267	30.5267	30.5267	30.5267	30.5267	30.5267	30.5267	30.5267	30.5267	30.5267	30.5267	30.5267	30.5267	30.5267	30.5267	30.5267	30.5267	30.5267	30.5267	30.5267	29.859	29.859	29.859	29.859	29.859	29.859	29.859	29.859	30.5267	30.5267	30.5267	30.5267
Dendrocopos_ramsayi	29.859	29.859	29.859	29.859	29.859	29.859	29.859	29.859	29.859	29.859	29.859	29.859	29.859	30.5267	30.5267	30.5267	30.5267	30.5267	30.5267	30.5267	30.5267	30.5267	30.5267	30.5267	30.5267	30.5267	30.5267	30.5267	30.5267	30.5267	30.5267	30.5267	30.5267	30.5267	30.5267	30.5267	30.5267	29.859	29.859	29.859	29.859	29.859	29.859	29.859	29.859	30.5267	30.5267	30.5267	30.5267
Dendrocopos_syriacus	29.859	29.859	29.859	29.859	29.859	29.859	29.859	29.859	29.859	29.859	29.859	29.859	29.859	30.5267	30.5267	30.5267	30.5267	30.5267	30.5267	30.5267	30.5267	30.5267	30.5267	30.5267	30.5267	30.5267	30.5267	30.5267	30.5267	30.5267	30.5267	30.5267	30.5267	30.5267	30.5267	30.5267	30.5267	29.859	29.859	29.859	29.859	29.859	29.859	29.859	29.859	30.5267	30.5267	30.5267	30.5267
Dendrocopos_temminckii	29.859	29.859	29.859	29.859	29.859	29.859	29.859	29.859	29.859	29.859	29.859	29.859	29.859	30.5267	30.5267	30.5267	30.5267	30.5267	30.5267	30.5267	30.5267	30.5267	30.5267	30.5267	30.5267	30.5267	30.5267	30.5267	30.5267	30.5267	30.5267	30.5267	30.5267	30.5267	30.5267	30.5267	30.5267	29.859	29.859	29.859	29.859	29.859	29.859	29.859	29.859	30.5267	30.5267	30.5267	30.5267
Dendropicos_abyssinicus	29.859	29.859	29.859	29.859	29.859	29.859	29.859	29.859	29.859	29.859	29.859	29.859	29.859	30.5267	30.5267	30.5267	30.5267	30.5267	30.5267	30.5267	30.5267	30.5267	30.5267	30.5267	30.5267	30.5267	30.5267	30.5267	30.5267	30.5267	30.5267	30.5267	30.5267	30.5267	30.5267	30.5267	30.5267	29.859	29.859	29.859	29.859	29.859	29.859	29.859	29.859	30.5267	30.5267	30.5267	30.5267
Dendropicos_elachus	29.859	29.859	29.859	29.859	29.859	29.859	29.859	29.859	29.859	29.859	29.859	29.859	29.859	30.5267	30.5267	30.5267	30.5267	30.5267	30.5267	30.5267	30.5267	30.5267	30.5267	30.5267	30.5267	30.5267	30.5267	30.5267	30.5267	30.5267	30.5267	30.5267	30.5267	30.5267	30.5267	30.5267	30.5267	29.859	29.859	29.859	29.859	29.859	29.859	29.859	29.859	30.5267	30.5267	30.5267	30.5267
Dendropicos_fuscescens	29.859	29.859	29.859	29.859	29.859	29.859	29.859	29.859	29.859	29.859	29.859	29.859	29.859	30.5267	30.5267	30.5267	30.5267	30.5267	30.5267	30.5267	30.5267	30.5267	30.5267	30.5267	30.5267	30.5267	30.5267	30.5267	30.5267	30.5267	30.5267	30.5267	30.5267	30.5267	30.5267	30.5267	30.5267	29.859	29.859	29.859	29.859	29.859	29.859	29.859	29.859	30.5267	30.5267	30.5267	30.5267
Dendropicos_gabonensis	29.859	29.859	29.859	29.859	29.859	29.859	29.859	29.859	29.859	29.859	29.859	29.859	29.859	30.5267	30.5267	30.5267	30.5267	30.5267	30.5267	30.5267	30.5267	30.5267	30.5267	30.5267	30.5267	30.5267	30.5267	30.5267	30.5267	30.5267	30.5267	30.5267	30.5267	30.5267	30.5267	30.5267	30.5267	29.859	29.859	29.859	29.859	29.859	29.859	29.859	29.859	30.5267	30.5267	30.5267	30.5267
Dendropicos_lugubris	29.859	29.859	29.859	29.859	29.859	29.859	29.859	29.859	29.859	29.859	29.859	29.859	29.859	30.5267	30.5267	30.5267	30.5267	30.5267	30.5267	30.5267	30.5267	30.5267	30.5267	30.5267	30.5267	30.5267	30.5267	30.5267	30.5267	30.5267	30.5267	30.5267	30.5267	30.5267	30.5267	30.5267	30.5267	29.859	29.859	29.859	29.859	29.859	29.859	29.859	29.859	30.5267	30.5267	30.5267	30.5267
Dendropicos_poecilolaemus	29.859	29.859	29.859	29.859	29.859	29.859	29.859	29.859	29.859	29.859	29.859	29.859	29.859	30.5267	30.5267	30.5267	30.5267	30.5267	30.5267	30.5267	30.5267	30.5267	30.5267	30.5267	30.5267	30.5267	30.5267	30.5267	30.5267	30.5267	30.5267	30.5267	30.5267	30.5267	30.5267	30.5267	30.5267	29.859	29.859	29.859	29.859	29.859	29.859	29.859	29.859	30.5267	30.5267	30.5267	30.5267
Dendropicos_spodocephalus	29.859	29.859	29.859	29.859	29.859	29.859	29.859	29.859	29.859	29.859	29.859	29.859	29.859	30.5267	30.5267	30.5267	30.5267	30.5267	30.5267	30.5267	30.5267	30.5267	30.5267	30.5267	30.5267	30.5267	30.5267	30.5267	30.5267	30.5267	30.5267	30.5267	30.5267	30.5267	30.5267	30.5267	30.5267	29.859	29.859	29.859	29.859	29.859	29.859	29.859	29.859	30.5267	30.5267	30.5267	30.5267
Dendropicos_stierlingi	29.859	29.859	29.859	29.859	29.859	29.859	29.859	29.859	29.859	29.859	29.859	29.859	29.859	30.5267	30.5267	30.5267	30.5267	30.5267	30.5267	30.5267	30.5267	30.5267	30.5267	30.5267	30.5267	30.5267	30.5267	30.5267	30.5267	30.5267	30.5267	30.5267	30.5267	30.5267	30.5267	30.5267	30.5267	29.859	29.859	29.859	29.859	29.859	29.859	29.859	29.859	30.5267	30.5267	30.5267	30.5267
Dinopium_benghalense	30.5267	30.5267	30.5267	30.5267	30.5267	30.5267	30.5267	30.5267	30.5267	30.5267	30.5267	30.5267	30.5267	22.1327	22.1327	22.1327	22.1327	22.1327	22.1327	22.1327	22.1327	22.1327	22.1327	22.1327	22.1327	17.2225	21.9528	21.9528	21.9528	21.9528	21.9528	21.9528	21.9528	21.9528	21.9528	21.9528	21.9528	30.5267	30.5267	30.5267	30.5267	30.5267	30.5267	30.5267	30.5267	21.9528	21.9528	21.9528	21.9528
Dinopium_everetti	30.5267	30.5267	30.5267	30.5267	30.5267	30.5267	30.5267	30.5267	30.5267	30.5267	30.5267	30.5267	30.5267	22.1327	22.1327	22.1327	22.1327	22.1327	22.1327	22.1327	22.1327	22.1327	22.1327	22.1327	22.1327	17.2225	21.9528	21.9528	21.9528	21.9528	21.9528	21.9528	21.9528	21.9528	21.9528	21.9528	21.9528	30.5267	30.5267	30.5267	30.5267	30.5267	30.5267	30.5267	30.5267	21.9528	21.9528	21.9528	21.9528
Dinopium_javanense	30.5267	30.5267	30.5267	30.5267	30.5267	30.5267	30.5267	30.5267	30.5267	30.5267	30.5267	30.5267	30.5267	22.1327	22.1327	22.1327	22.1327	22.1327	22.1327	22.1327	22.1327	22.1327	22.1327	22.1327	22.1327	17.2225	21.9528	21.9528	21.9528	21.9528	21.9528	21.9528	21.9528	21.9528	21.9528	21.9528	21.9528	30.5267	30.5267	30.5267	30.5267	30.5267	30.5267	30.5267	30.5267	21.9528	21.9528	21.9528	21.9528
Dinopium_rafflesii	30.5267	30.5267	30.5267	30.5267	30.5267	30.5267	30.5267	30.5267	30.5267	30.5267	30.5267	30.5267	30.5267	22.1327	22.1327	22.1327	22.1327	22.1327	22.1327	22.1327	22.1327	22.1327	22.1327	22.1327	22.1327	17.2225	21.9528	21.9528	21.9528	21.9528	21.9528	21.9528	21.9528	21.9528	21.9528	21.9528	21.9528	30.5267	30.5267	30.5267	30.5267	30.5267	30.5267	30.5267	30.5267	21.9528	21.9528	21.9528	21.9528
Dinopium_shorii	30.5267	30.5267	30.5267	30.5267	30.5267	30.5267	30.5267	30.5267	30.5267	30.5267	30.5267	30.5267	30.5267	22.1327	22.1327	22.1327	22.1327	22.1327	22.1327	22.1327	22.1327	22.1327	22.1327	22.1327	22.1327	17.2225	21.9528	21.9528	21.9528	21.9528	21.9528	21.9528	21.9528	21.9528	21.9528	21.9528	21.9528	30.5267	30.5267	30.5267	30.5267	30.5267	30.5267	30.5267	30.5267	21.9528	21.9528	21.9528	21.9528
Dryocopus_galeatus	30.5267	30.5267	30.5267	30.5267	30.5267	30.5267	30.5267	30.5267	30.5267	30.5267	30.5267	30.5267	30.5267	22.1327	22.1327	22.1327	22.1327	22.1327	22.1327	22.1327	22.1327	22.1327	22.1327	22.1327	22.1327	21.9528	7.8082	8.18732	8.18732	7.8082	7.8082	9.78695	8.18732	7.8082	7.8082	9.78695	7.8082	30.5267	30.5267	30.5267	30.5267	30.5267	30.5267	30.5267	30.5267	16.0732	16.0732	16.0732	16.0732
Dryocopus_hodgei	30.5267	30.5267	30.5267	30.5267	30.5267	30.5267	30.5267	30.5267	30.5267	30.5267	30.5267	30.5267	30.5267	22.1327	22.1327	22.1327	22.1327	22.1327	22.1327	22.1327	22.1327	22.1327	22.1327	22.1327	22.1327	21.9528	15.5755	15.5755	15.5755	15.5755	15.5755	15.5755	15.5755	15.5755	15.5755	15.5755	15.5755	30.5267	30.5267	30.5267	30.5267	30.5267	30.5267	30.5267	30.5267	16.0732	16.0732	16.0732	16.0732
Dryocopus_javensis	30.5267	30.5267	30.5267	30.5267	30.5267	30.5267	30.5267	30.5267	30.5267	30.5267	30.5267	30.5267	30.5267	22.1327	22.1327	22.1327	22.1327	22.1327	22.1327	22.1327	22.1327	22.1327	22.1327	22.1327	22.1327	21.9528	15.5755	15.5755	15.5755	15.5755	15.5755	15.5755	15.5755	15.5755	15.5755	15.5755	15.5755	30.5267	30.5267	30.5267	30.5267	30.5267	30.5267	30.5267	30.5267	16.0732	16.0732	16.0732	16.0732
Dryocopus_lineatus	30.5267	30.5267	30.5267	30.5267	30.5267	30.5267	30.5267	30.5267	30.5267	30.5267	30.5267	30.5267	30.5267	22.1327	22.1327	22.1327	22.1327	22.1327	22.1327	22.1327	22.1327	22.1327	22.1327	22.1327	22.1327	21.9528	15.5755	15.5755	15.5755	15.5755	15.5755	15.5755	15.5755	15.5755	15.5755	15.5755	15.5755	30.5267	30.5267	30.5267	30.5267	30.5267	30.5267	30.5267	30.5267	16.0732	16.0732	16.0732	16.0732
Dryocopus_martius	30.5267	30.5267	30.5267	30.5267	30.5267	30.5267	30.5267	30.5267	30.5267	30.5267	30.5267	30.5267	30.5267	22.1327	22.1327	22.1327	22.1327	22.1327	22.1327	22.1327	22.1327	22.1327	22.1327	22.1327	22.1327	21.9528	15.5755	15.5755	15.5755	15.5755	15.5755	15.5755	15.5755	15.5755	15.5755	15.5755	15.5755	30.5267	30.5267	30.5267	30.5267	30.5267	30.5267	30.5267	30.5267	16.0732	16.0732	16.0732	16.0732
Dryocopus_pileatus	30.5267	30.5267	30.5267	30.5267	30.5267	30.5267	30.5267	30.5267	30.5267	30.5267	30.5267	30.5267	30.5267	22.1327	22.1327	22.1327	22.1327	22.1327	22.1327	22.1327	22.1327	22.1327	22.1327	22.1327	22.1327	21.9528	15.5755	15.5755	15.5755	15.5755	15.5755	15.5755	15.5755	15.5755	15.5755	15.5755	15.5755	30.5267	30.5267	30.5267	30.5267	30.5267	30.5267	30.5267	30.5267	16.0732	16.0732	16.0732	16.0732
Dryocopus_schulzi	30.5267	30.5267	30.5267	30.5267	30.5267	30.5267	30.5267	30.5267	30.5267	30.5267	30.5267	30.5267	30.5267	22.1327	22.1327	22.1327	22.1327	22.1327	22.1327	22.1327	22.1327	22.1327	22.1327	22.1327	22.1327	21.9528	15.5755	15.5755	15.5755	15.5755	15.5755	15.5755	15.5755	15.5755	15.5755	15.5755	15.5755	30.5267	30.5267	30.5267	30.5267	30.5267	30.5267	30.5267	30.5267	16.0732	16.0732	16.0732	16.0732
Gecinulus_grantia	30.5267	30.5267	30.5267	30.5267	30.5267	30.5267	30.5267	30.5267	30.5267	30.5267	30.5267	30.5267	30.5267	22.1327	22.1327	22.1327	22.1327	22.1327	22.1327	22.1327	22.1327	22.1327	22.1327	22.1327	22.1327	17.2225	21.9528	21.9528	21.9528	21.9528	21.9528	21.9528	21.9528	21.9528	21.9528	21.9528	21.9528	30.5267	30.5267	30.5267	30.5267	30.5267	30.5267	30.5267	30.5267	21.9528	21.9528	21.9528	21.9528
Gecinulus_viridis	30.5267	30.5267	30.5267	30.5267	30.5267	30.5267	30.5267	30.5267	30.5267	30.5267	30.5267	30.5267	30.5267	22.1327	22.1327	22.1327	22.1327	22.1327	22.1327	22.1327	22.1327	22.1327	22.1327	22.1327	22.1327	17.2225	21.9528	21.9528	21.9528	21.9528	21.9528	21.9528	21.9528	21.9528	21.9528	21.9528	21.9528	30.5267	30.5267	30.5267	30.5267	30.5267	30.5267	30.5267	30.5267	21.9528	21.9528	21.9528	21.9528
Geocolaptes_olivaceus	30.5267	30.5267	30.5267	30.5267	30.5267	30.5267	30.5267	30.5267	30.5267	30.5267	30.5267	30.5267	30.5267	10.5875	10.5875	10.5875	12.0943	10.5875	10.5875	12.0943	10.5875	10.5875	10.5875	10.5875	10.5875	22.1327	22.1327	22.1327	22.1327	22.1327	22.1327	22.1327	22.1327	22.1327	22.1327	22.1327	22.1327	30.5267	30.5267	30.5267	30.5267	30.5267	30.5267	30.5267	30.5267	22.1327	22.1327	22.1327	22.1327
Hemicircus_canente	32.8368	32.8368	32.8368	32.8368	32.8368	32.8368	32.8368	32.8368	32.8368	32.8368	32.8368	32.8368	32.8368	32.8368	32.8368	32.8368	32.8368	32.8368	32.8368	32.8368	32.8368	32.8368	32.8368	32.8368	32.8368	32.8368	32.8368	32.8368	32.8368	32.8368	32.8368	32.8368	32.8368	32.8368	32.8368	32.8368	32.8368	32.8368	32.8368	32.8368	32.8368	32.8368	32.8368	32.8368	32.8368	32.8368	32.8368	32.8368	32.8368
Hemicircus_concretus	32.8368	32.8368	32.8368	32.8368	32.8368	32.8368	32.8368	32.8368	32.8368	32.8368	32.8368	32.8368	32.8368	32.8368	32.8368	32.8368	32.8368	32.8368	32.8368	32.8368	32.8368	32.8368	32.8368	32.8368	32.8368	32.8368	32.8368	32.8368	32.8368	32.8368	32.8368	32.8368	32.8368	32.8368	32.8368	32.8368	32.8368	32.8368	32.8368	32.8368	32.8368	32.8368	32.8368	32.8368	32.8368	32.8368	32.8368	32.8368	32.8368
Jynx_ruficollis	49.3509	49.3509	49.3509	49.3509	49.3509	49.3509	49.3509	49.3509	49.3509	49.3509	49.3509	49.3509	49.3509	49.3509	49.3509	49.3509	49.3509	49.3509	49.3509	49.3509	49.3509	49.3509	49.3509	49.3509	49.3509	49.3509	49.3509	49.3509	49.3509	49.3509	49.3509	49.3509	49.3509	49.3509	49.3509	49.3509	49.3509	49.3509	49.3509	49.3509	49.3509	49.3509	49.3509	49.3509	49.3509	49.3509	49.3509	49.3509	49.3509
Jynx_torquilla	49.3509	49.3509	49.3509	49.3509	49.3509	49.3509	49.3509	49.3509	49.3509	49.3509	49.3509	49.3509	49.3509	49.3509	49.3509	49.3509	49.3509	49.3509	49.3509	49.3509	49.3509	49.3509	49.3509	49.3509	49.3509	49.3509	49.3509	49.3509	49.3509	49.3509	49.3509	49.3509	49.3509	49.3509	49.3509	49.3509	49.3509	49.3509	49.3509	49.3509	49.3509	49.3509	49.3509	49.3509	49.3509	49.3509	49.3509	49.3509	49.3509
Meiglyptes_jugularis	30.5267	30.5267	30.5267	30.5267	30.5267	30.5267	30.5267	30.5267	30.5267	30.5267	30.5267	30.5267	30.5267	22.1327	22.1327	22.1327	22.1327	22.1327	22.1327	22.1327	22.1327	22.1327	22.1327	22.1327	22.1327	12.9468	21.9528	21.9528	21.9528	21.9528	21.9528	21.9528	21.9528	21.9528	21.9528	21.9528	21.9528	30.5267	30.5267	30.5267	30.5267	30.5267	30.5267	30.5267	30.5267	21.9528	21.9528	21.9528	21.9528
Meiglyptes_tristis	30.5267	30.5267	30.5267	30.5267	30.5267	30.5267	30.5267	30.5267	30.5267	30.5267	30.5267	30.5267	30.5267	22.1327	22.1327	22.1327	22.1327	22.1327	22.1327	22.1327	22.1327	22.1327	22.1327	22.1327	22.1327	12.9468	21.9528	21.9528	21.9528	21.9528	21.9528	21.9528	21.9528	21.9528	21.9528	21.9528	21.9528	30.5267	30.5267	30.5267	30.5267	30.5267	30.5267	30.5267	30.5267	21.9528	21.9528	21.9528	21.9528
Meiglyptes_tukki	30.5267	30.5267	30.5267	30.5267	30.5267	30.5267	30.5267	30.5267	30.5267	30.5267	30.5267	30.5267	30.5267	22.1327	22.1327	22.1327	22.1327	22.1327	22.1327	22.1327	22.1327	22.1327	22.1327	22.1327	22.1327	12.9468	21.9528	21.9528	21.9528	21.9528	21.9528	21.9528	21.9528	21.9528	21.9528	21.9528	21.9528	30.5267	30.5267	30.5267	30.5267	30.5267	30.5267	30.5267	30.5267	21.9528	21.9528	21.9528	21.9528
Melanerpes_aurifrons	29.859	29.859	29.859	29.859	29.859	29.859	29.859	29.859	29.859	29.859	29.859	29.859	29.859	30.5267	30.5267	30.5267	30.5267	30.5267	30.5267	30.5267	30.5267	30.5267	30.5267	30.5267	30.5267	30.5267	30.5267	30.5267	30.5267	30.5267	30.5267	30.5267	30.5267	30.5267	30.5267	30.5267	30.5267	29.859	29.859	29.859	29.859	29.859	29.859	29.859	29.859	30.5267	30.5267	30.5267	30.5267
Melanerpes_cactorum	29.859	29.859	29.859	29.859	29.859	29.859	29.859	29.859	29.859	29.859	29.859	29.859	29.859	30.5267	30.5267	30.5267	30.5267	30.5267	30.5267	30.5267	30.5267	30.5267	30.5267	30.5267	30.5267	30.5267	30.5267	30.5267	30.5267	30.5267	30.5267	30.5267	30.5267	30.5267	30.5267	30.5267	30.5267	29.859	29.859	29.859	29.859	29.859	29.859	29.859	29.859	30.5267	30.5267	30.5267	30.5267
Melanerpes_candidus	29.859	29.859	29.859	29.859	29.859	29.859	29.859	29.859	29.859	29.859	29.859	29.859	29.859	30.5267	30.5267	30.5267	30.5267	30.5267	30.5267	30.5267	30.5267	30.5267	30.5267	30.5267	30.5267	30.5267	30.5267	30.5267	30.5267	30.5267	30.5267	30.5267	30.5267	30.5267	30.5267	30.5267	30.5267	29.859	29.859	29.859	29.859	29.859	29.859	29.859	29.859	30.5267	30.5267	30.5267	30.5267
Melanerpes_carolinus	29.859	29.859	29.859	29.859	29.859	29.859	29.859	29.859	29.859	29.859	29.859	29.859	29.859	30.5267	30.5267	30.5267	30.5267	30.5267	30.5267	30.5267	30.5267	30.5267	30.5267	30.5267	30.5267	30.5267	30.5267	30.5267	30.5267	30.5267	30.5267	30.5267	30.5267	30.5267	30.5267	30.5267	30.5267	29.859	29.859	29.859	29.859	29.859	29.859	29.859	29.859	30.5267	30.5267	30.5267	30.5267
Melanerpes_chrysauchen	29.859	29.859	29.859	29.859	29.859	29.859	29.859	29.859	29.859	29.859	29.859	29.859	29.859	30.5267	30.5267	30.5267	30.5267	30.5267	30.5267	30.5267	30.5267	30.5267	30.5267	30.5267	30.5267	30.5267	30.5267	30.5267	30.5267	30.5267	30.5267	30.5267	30.5267	30.5267	30.5267	30.5267	30.5267	29.859	29.859	29.859	29.859	29.859	29.859	29.859	29.859	30.5267	30.5267	30.5267	30.5267
Melanerpes_chrysogenys	29.859	29.859	29.859	29.859	29.859	29.859	29.859	29.859	29.859	29.859	29.859	29.859	29.859	30.5267	30.5267	30.5267	30.5267	30.5267	30.5267	30.5267	30.5267	30.5267	30.5267	30.5267	30.5267	30.5267	30.5267	30.5267	30.5267	30.5267	30.5267	30.5267	30.5267	30.5267	30.5267	30.5267	30.5267	29.859	29.859	29.859	29.859	29.859	29.859	29.859	29.859	30.5267	30.5267	30.5267	30.5267
Melanerpes_cruentatus	29.859	29.859	29.859	29.859	29.859	29.859	29.859	29.859	29.859	29.859	29.859	29.859	29.859	30.5267	30.5267	30.5267	30.5267	30.5267	30.5267	30.5267	30.5267	30.5267	30.5267	30.5267	30.5267	30.5267	30.5267	30.5267	30.5267	30.5267	30.5267	30.5267	30.5267	30.5267	30.5267	30.5267	30.5267	29.859	29.859	29.859	29.859	29.859	29.859	29.859	29.859	30.5267	30.5267	30.5267	30.5267
Melanerpes_erythrocephalus	29.859	29.859	29.859	29.859	29.859	29.859	29.859	29.859	29.859	29.859	29.859	29.859	29.859	30.5267	30.5267	30.5267	30.5267	30.5267	30.5267	30.5267	30.5267	30.5267	30.5267	30.5267	30.5267	30.5267	30.5267	30.5267	30.5267	30.5267	30.5267	30.5267	30.5267	30.5267	30.5267	30.5267	30.5267	29.859	29.859	29.859	29.859	29.859	29.859	29.859	29.859	30.5267	30.5267	30.5267	30.5267
Melanerpes_flavifrons	29.859	29.859	29.859	29.859	29.859	29.859	29.859	29.859	29.859	29.859	29.859	29.859	29.859	30.5267	30.5267	30.5267	30.5267	30.5267	30.5267	30.5267	30.5267	30.5267	30.5267	30.5267	30.5267	30.5267	30.5267	30.5267	30.5267	30.5267	30.5267	30.5267	30.5267	30.5267	30.5267	30.5267	30.5267	29.859	29.859	29.859	29.859	29.859	29.859	29.859	29.859	30.5267	30.5267	30.5267	30.5267
Melanerpes_formicivorus	29.859	29.859	29.859	29.859	29.859	29.859	29.859	29.859	29.859	29.859	29.859	29.859	29.859	30.5267	30.5267	30.5267	30.5267	30.5267	30.5267	30.5267	30.5267	30.5267	30.5267	30.5267	30.5267	30.5267	30.5267	30.5267	30.5267	30.5267	30.5267	30.5267	30.5267	30.5267	30.5267	30.5267	30.5267	29.859	29.859	29.859	29.859	29.859	29.859	29.859	29.859	30.5267	30.5267	30.5267	30.5267
Melanerpes_herminieri	29.859	29.859	29.859	29.859	29.859	29.859	29.859	29.859	29.859	29.859	29.859	29.859	29.859	30.5267	30.5267	30.5267	30.5267	30.5267	30.5267	30.5267	30.5267	30.5267	30.5267	30.5267	30.5267	30.5267	30.5267	30.5267	30.5267	30.5267	30.5267	30.5267	30.5267	30.5267	30.5267	30.5267	30.5267	29.859	29.859	29.859	29.859	29.859	29.859	29.859	29.859	30.5267	30.5267	30.5267	30.5267
Melanerpes_hoffmannii	29.859	29.859	29.859	29.859	29.859	29.859	29.859	29.859	29.859	29.859	29.859	29.859	29.859	30.5267	30.5267	30.5267	30.5267	30.5267	30.5267	30.5267	30.5267	30.5267	30.5267	30.5267	30.5267	30.5267	30.5267	30.5267	30.5267	30.5267	30.5267	30.5267	30.5267	30.5267	30.5267	30.5267	30.5267	29.859	29.859	29.859	29.859	29.859	29.859	29.859	29.859	30.5267	30.5267	30.5267	30.5267
Melanerpes_hypopolius	29.859	29.859	29.859	29.859	29.859	29.859	29.859	29.859	29.859	29.859	29.859	29.859	29.859	30.5267	30.5267	30.5267	30.5267	30.5267	30.5267	30.5267	30.5267	30.5267	30.5267	30.5267	30.5267	30.5267	30.5267	30.5267	30.5267	30.5267	30.5267	30.5267	30.5267	30.5267	30.5267	30.5267	30.5267	29.859	29.859	29.859	29.859	29.859	29.859	29.859	29.859	30.5267	30.5267	30.5267	30.5267
Melanerpes_lewis	29.859	29.859	29.859	29.859	29.859	29.859	29.859	29.859	29.859	29.859	29.859	29.859	29.859	30.5267	30.5267	30.5267	30.5267	30.5267	30.5267	30.5267	30.5267	30.5267	30.5267	30.5267	30.5267	30.5267	30.5267	30.5267	30.5267	30.5267	30.5267	30.5267	30.5267	30.5267	30.5267	30.5267	30.5267	29.859	29.859	29.859	29.859	29.859	29.859	29.859	29.859	30.5267	30.5267	30.5267	30.5267
Melanerpes_portoricensis	29.859	29.859	29.859	29.859	29.859	29.859	29.859	29.859	29.859	29.859	29.859	29.859	29.859	30.5267	30.5267	30.5267	30.5267	30.5267	30.5267	30.5267	30.5267	30.5267	30.5267	30.5267	30.5267	30.5267	30.5267	30.5267	30.5267	30.5267	30.5267	30.5267	30.5267	30.5267	30.5267	30.5267	30.5267	29.859	29.859	29.859	29.859	29.859	29.859	29.859	29.859	30.5267	30.5267	30.5267	30.5267
Melanerpes_pucherani	29.859	29.859	29.859	29.859	29.859	29.859	29.859	29.859	29.859	29.859	29.859	29.859	29.859	30.5267	30.5267	30.5267	30.5267	30.5267	30.5267	30.5267	30.5267	30.5267	30.5267	30.5267	30.5267	30.5267	30.5267	30.5267	30.5267	30.5267	30.5267	30.5267	30.5267	30.5267	30.5267	30.5267	30.5267	29.859	29.859	29.859	29.859	29.859	29.859	29.859	29.859	30.5267	30.5267	30.5267	30.5267
Melanerpes_pulcher	29.859	29.859	29.859	29.859	29.859	29.859	29.859	29.859	29.859	29.859	29.859	29.859	29.859	30.5267	30.5267	30.5267	30.5267	30.5267	30.5267	30.5267	30.5267	30.5267	30.5267	30.5267	30.5267	30.5267	30.5267	30.5267	30.5267	30.5267	30.5267	30.5267	30.5267	30.5267	30.5267	30.5267	30.5267	29.859	29.859	29.859	29.859	29.859	29.859	29.859	29.859	30.5267	30.5267	30.5267	30.5267
Melanerpes_pygmaeus	29.859	29.859	29.859	29.859	29.859	29.859	29.859	29.859	29.859	29.859	29.859	29.859	29.859	30.5267	30.5267	30.5267	30.5267	30.5267	30.5267	30.5267	30.5267	30.5267	30.5267	30.5267	30.5267	30.5267	30.5267	30.5267	30.5267	30.5267	30.5267	30.5267	30.5267	30.5267	30.5267	30.5267	30.5267	29.859	29.859	29.859	29.859	29.859	29.859	29.859	29.859	30.5267	30.5267	30.5267	30.5267
Melanerpes_radiolatus	29.859	29.859	29.859	29.859	29.859	29.859	29.859	29.859	29.859	29.859	29.859	29.859	29.859	30.5267	30.5267	30.5267	30.5267	30.5267	30.5267	30.5267	30.5267	30.5267	30.5267	30.5267	30.5267	30.5267	30.5267	30.5267	30.5267	30.5267	30.5267	30.5267	30.5267	30.5267	30.5267	30.5267	30.5267	29.859	29.859	29.859	29.859	29.859	29.859	29.859	29.859	30.5267	30.5267	30.5267	30.5267
Melanerpes_rubricapillus	29.859	29.859	29.859	29.859	29.859	29.859	29.859	29.859	29.859	29.859	29.859	29.859	29.859	30.5267	30.5267	30.5267	30.5267	30.5267	30.5267	30.5267	30.5267	30.5267	30.5267	30.5267	30.5267	30.5267	30.5267	30.5267	30.5267	30.5267	30.5267	30.5267	30.5267	30.5267	30.5267	30.5267	30.5267	29.859	29.859	29.859	29.859	29.859	29.859	29.859	29.859	30.5267	30.5267	30.5267	30.5267
Melanerpes_striatus	29.859	29.859	29.859	29.859	29.859	29.859	29.859	29.859	29.859	29.859	29.859	29.859	29.859	30.5267	30.5267	30.5267	30.5267	30.5267	30.5267	30.5267	30.5267	30.5267	30.5267	30.5267	30.5267	30.5267	30.5267	30.5267	30.5267	30.5267	30.5267	30.5267	30.5267	30.5267	30.5267	30.5267	30.5267	29.859	29.859	29.859	29.859	29.859	29.859	29.859	29.859	30.5267	30.5267	30.5267	30.5267
Melanerpes_superciliaris	29.859	29.859	29.859	29.859	29.859	29.859	29.859	29.859	29.859	29.859	29.859	29.859	29.859	30.5267	30.5267	30.5267	30.5267	30.5267	30.5267	30.5267	30.5267	30.5267	30.5267	30.5267	30.5267	30.5267	30.5267	30.5267	30.5267	30.5267	30.5267	30.5267	30.5267	30.5267	30.5267	30.5267	30.5267	29.859	29.859	29.859	29.859	29.859	29.859	29.859	29.859	30.5267	30.5267	30.5267	30.5267
Melanerpes_uropygialis	29.859	29.859	29.859	29.859	29.859	29.859	29.859	29.859	29.859	29.859	29.859	29.859	29.859	30.5267	30.5267	30.5267	30.5267	30.5267	30.5267	30.5267	30.5267	30.5267	30.5267	30.5267	30.5267	30.5267	30.5267	30.5267	30.5267	30.5267	30.5267	30.5267	30.5267	30.5267	30.5267	30.5267	30.5267	29.859	29.859	29.859	29.859	29.859	29.859	29.859	29.859	30.5267	30.5267	30.5267	30.5267
Mesopicos_elliotii	29.859	29.859	29.859	29.859	29.859	29.859	29.859	29.859	29.859	29.859	29.859	29.859	29.859	30.5267	30.5267	30.5267	30.5267	30.5267	30.5267	30.5267	30.5267	30.5267	30.5267	30.5267	30.5267	30.5267	30.5267	30.5267	30.5267	30.5267	30.5267	30.5267	30.5267	30.5267	30.5267	30.5267	30.5267	29.859	29.859	29.859	29.859	29.859	29.859	29.859	29.859	30.5267	30.5267	30.5267	30.5267
Mesopicos_goertae	29.859	29.859	29.859	29.859	29.859	29.859	29.859	29.859	29.859	29.859	29.859	29.859	29.859	30.5267	30.5267	30.5267	30.5267	30.5267	30.5267	30.5267	30.5267	30.5267	30.5267	30.5267	30.5267	30.5267	30.5267	30.5267	30.5267	30.5267	30.5267	30.5267	30.5267	30.5267	30.5267	30.5267	30.5267	29.859	29.859	29.859	29.859	29.859	29.859	29.859	29.859	30.5267	30.5267	30.5267	30.5267
Mesopicos_griseocephalus	29.859	29.859	29.859	29.859	29.859	29.859	29.859	29.859	29.859	29.859	29.859	29.859	29.859	30.5267	30.5267	30.5267	30.5267	30.5267	30.5267	30.5267	30.5267	30.5267	30.5267	30.5267	30.5267	30.5267	30.5267	30.5267	30.5267	30.5267	30.5267	30.5267	30.5267	30.5267	30.5267	30.5267	30.5267	29.859	29.859	29.859	29.859	29.859	29.859	29.859	29.859	30.5267	30.5267	30.5267	30.5267
Mulleripicus_fuliginosus	30.5267	30.5267	30.5267	30.5267	30.5267	30.5267	30.5267	30.5267	30.5267	30.5267	30.5267	30.5267	30.5267	22.1327	22.1327	22.1327	22.1327	22.1327	22.1327	22.1327	22.1327	22.1327	22.1327	22.1327	22.1327	21.9528	15.5755	15.5755	15.5755	15.5755	15.5755	15.5755	15.5755	15.5755	15.5755	15.5755	15.5755	30.5267	30.5267	30.5267	30.5267	30.5267	30.5267	30.5267	30.5267	16.0732	16.0732	16.0732	16.0732
Mulleripicus_fulvus	30.5267	30.5267	30.5267	30.5267	30.5267	30.5267	30.5267	30.5267	30.5267	30.5267	30.5267	30.5267	30.5267	22.1327	22.1327	22.1327	22.1327	22.1327	22.1327	22.1327	22.1327	22.1327	22.1327	22.1327	22.1327	21.9528	15.5755	15.5755	15.5755	15.5755	15.5755	15.5755	15.5755	15.5755	15.5755	15.5755	15.5755	30.5267	30.5267	30.5267	30.5267	30.5267	30.5267	30.5267	30.5267	16.0732	16.0732	16.0732	16.0732
Mulleripicus_funebris	30.5267	30.5267	30.5267	30.5267	30.5267	30.5267	30.5267	30.5267	30.5267	30.5267	30.5267	30.5267	30.5267	22.1327	22.1327	22.1327	22.1327	22.1327	22.1327	22.1327	22.1327	22.1327	22.1327	22.1327	22.1327	21.9528	15.5755	15.5755	15.5755	15.5755	15.5755	15.5755	15.5755	15.5755	15.5755	15.5755	15.5755	30.5267	30.5267	30.5267	30.5267	30.5267	30.5267	30.5267	30.5267	16.0732	16.0732	16.0732	16.0732
Mulleripicus_pulverulentus	30.5267	30.5267	30.5267	30.5267	30.5267	30.5267	30.5267	30.5267	30.5267	30.5267	30.5267	30.5267	30.5267	22.1327	22.1327	22.1327	22.1327	22.1327	22.1327	22.1327	22.1327	22.1327	22.1327	22.1327	22.1327	21.9528	15.5755	15.5755	15.5755	15.5755	15.5755	15.5755	15.5755	15.5755	15.5755	15.5755	15.5755	30.5267	30.5267	30.5267	30.5267	30.5267	30.5267	30.5267	30.5267	16.0732	16.0732	16.0732	16.0732
Nesoctites_micromegas	35.9168	35.9168	35.9168	35.9168	35.9168	35.9168	35.9168	35.9168	35.9168	35.9168	35.9168	35.9168	35.9168	35.9168	35.9168	35.9168	35.9168	35.9168	35.9168	35.9168	35.9168	35.9168	35.9168	35.9168	35.9168	35.9168	35.9168	35.9168	35.9168	35.9168	35.9168	35.9168	35.9168	35.9168	35.9168	35.9168	35.9168	35.9168	35.9168	35.9168	35.9168	35.9168	35.9168	35.9168	35.9168	35.9168	35.9168	35.9168	35.9168
Picoides_albolarvatus	29.859	29.859	29.859	29.859	29.859	29.859	29.859	29.859	29.859	29.859	29.859	29.859	29.859	30.5267	30.5267	30.5267	30.5267	30.5267	30.5267	30.5267	30.5267	30.5267	30.5267	30.5267	30.5267	30.5267	30.5267	30.5267	30.5267	30.5267	30.5267	30.5267	30.5267	30.5267	30.5267	30.5267	30.5267	29.859	29.859	29.859	29.859	29.859	29.859	29.859	29.859	30.5267	30.5267	30.5267	30.5267
Picoides_arcticus	29.859	29.859	29.859	29.859	29.859	29.859	29.859	29.859	29.859	29.859	29.859	29.859	29.859	30.5267	30.5267	30.5267	30.5267	30.5267	30.5267	30.5267	30.5267	30.5267	30.5267	30.5267	30.5267	30.5267	30.5267	30.5267	30.5267	30.5267	30.5267	30.5267	30.5267	30.5267	30.5267	30.5267	30.5267	29.859	29.859	29.859	29.859	29.859	29.859	29.859	29.859	30.5267	30.5267	30.5267	30.5267
Picoides_arizonae	29.859	29.859	29.859	29.859	29.859	29.859	29.859	29.859	29.859	29.859	29.859	29.859	29.859	30.5267	30.5267	30.5267	30.5267	30.5267	30.5267	30.5267	30.5267	30.5267	30.5267	30.5267	30.5267	30.5267	30.5267	30.5267	30.5267	30.5267	30.5267	30.5267	30.5267	30.5267	30.5267	30.5267	30.5267	29.859	29.859	29.859	29.859	29.859	29.859	29.859	29.859	30.5267	30.5267	30.5267	30.5267
Picoides_borealis	29.859	29.859	29.859	29.859	29.859	29.859	29.859	29.859	29.859	29.859	29.859	29.859	29.859	30.5267	30.5267	30.5267	30.5267	30.5267	30.5267	30.5267	30.5267	30.5267	30.5267	30.5267	30.5267	30.5267	30.5267	30.5267	30.5267	30.5267	30.5267	30.5267	30.5267	30.5267	30.5267	30.5267	30.5267	29.859	29.859	29.859	29.859	29.859	29.859	29.859	29.859	30.5267	30.5267	30.5267	30.5267
Picoides_dorsalis	29.859	29.859	29.859	29.859	29.859	29.859	29.859	29.859	29.859	29.859	29.859	29.859	29.859	30.5267	30.5267	30.5267	30.5267	30.5267	30.5267	30.5267	30.5267	30.5267	30.5267	30.5267	30.5267	30.5267	30.5267	30.5267	30.5267	30.5267	30.5267	30.5267	30.5267	30.5267	30.5267	30.5267	30.5267	29.859	29.859	29.859	29.859	29.859	29.859	29.859	29.859	30.5267	30.5267	30.5267	30.5267
Picoides_fumigatus	29.859	29.859	29.859	29.859	29.859	29.859	29.859	29.859	29.859	29.859	29.859	29.859	29.859	30.5267	30.5267	30.5267	30.5267	30.5267	30.5267	30.5267	30.5267	30.5267	30.5267	30.5267	30.5267	30.5267	30.5267	30.5267	30.5267	30.5267	30.5267	30.5267	30.5267	30.5267	30.5267	30.5267	30.5267	29.859	29.859	29.859	29.859	29.859	29.859	29.859	29.859	30.5267	30.5267	30.5267	30.5267
Picoides_nuttallii	29.859	29.859	29.859	29.859	29.859	29.859	29.859	29.859	29.859	29.859	29.859	29.859	29.859	30.5267	30.5267	30.5267	30.5267	30.5267	30.5267	30.5267	30.5267	30.5267	30.5267	30.5267	30.5267	30.5267	30.5267	30.5267	30.5267	30.5267	30.5267	30.5267	30.5267	30.5267	30.5267	30.5267	30.5267	29.859	29.859	29.859	29.859	29.859	29.859	29.859	29.859	30.5267	30.5267	30.5267	30.5267
Picoides_pubescens	29.859	29.859	29.859	29.859	29.859	29.859	29.859	29.859	29.859	29.859	29.859	29.859	29.859	30.5267	30.5267	30.5267	30.5267	30.5267	30.5267	30.5267	30.5267	30.5267	30.5267	30.5267	30.5267	30.5267	30.5267	30.5267	30.5267	30.5267	30.5267	30.5267	30.5267	30.5267	30.5267	30.5267	30.5267	29.859	29.859	29.859	29.859	29.859	29.859	29.859	29.859	30.5267	30.5267	30.5267	30.5267
Picoides_scalaris	29.859	29.859	29.859	29.859	29.859	29.859	29.859	29.859	29.859	29.859	29.859	29.859	29.859	30.5267	30.5267	30.5267	30.5267	30.5267	30.5267	30.5267	30.5267	30.5267	30.5267	30.5267	30.5267	30.5267	30.5267	30.5267	30.5267	30.5267	30.5267	30.5267	30.5267	30.5267	30.5267	30.5267	30.5267	29.859	29.859	29.859	29.859	29.859	29.859	29.859	29.859	30.5267	30.5267	30.5267	30.5267
Picoides_stricklandi	29.859	29.859	29.859	29.859	29.859	29.859	29.859	29.859	29.859	29.859	29.859	29.859	29.859	30.5267	30.5267	30.5267	30.5267	30.5267	30.5267	30.5267	30.5267	30.5267	30.5267	30.5267	30.5267	30.5267	30.5267	30.5267	30.5267	30.5267	30.5267	30.5267	30.5267	30.5267	30.5267	30.5267	30.5267	29.859	29.859	29.859	29.859	29.859	29.859	29.859	29.859	30.5267	30.5267	30.5267	30.5267
Picoides_tridactylus	29.859	29.859	29.859	29.859	29.859	29.859	29.859	29.859	29.859	29.859	29.859	29.859	29.859	30.5267	30.5267	30.5267	30.5267	30.5267	30.5267	30.5267	30.5267	30.5267	30.5267	30.5267	30.5267	30.5267	30.5267	30.5267	30.5267	30.5267	30.5267	30.5267	30.5267	30.5267	30.5267	30.5267	30.5267	29.859	29.859	29.859	29.859	29.859	29.859	29.859	29.859	30.5267	30.5267	30.5267	30.5267
Picoides_villosus	29.859	29.859	29.859	29.859	29.859	29.859	29.859	29.859	29.859	29.859	29.859	29.859	29.859	30.5267	30.5267	30.5267	30.5267	30.5267	30.5267	30.5267	30.5267	30.5267	30.5267	30.5267	30.5267	30.5267	30.5267	30.5267	30.5267	30.5267	30.5267	30.5267	30.5267	30.5267	30.5267	30.5267	30.5267	29.859	29.859	29.859	29.859	29.859	29.859	29.859	29.859	30.5267	30.5267	30.5267	30.5267
Piculus_aurulentus	30.5267	30.5267	30.5267	30.5267	30.5267	30.5267	30.5267	30.5267	30.5267	30.5267	30.5267	30.5267	30.5267	22.1327	22.1327	22.1327	22.1327	22.1327	22.1327	22.1327	22.1327	22.1327	22.1327	22.1327	22.1327	21.9528	16.0732	16.0732	16.0732	16.0732	16.0732	16.0732	16.0732	16.0732	16.0732	16.0732	16.0732	30.5267	30.5267	30.5267	30.5267	30.5267	30.5267	30.5267	30.5267	14.1735	14.1735	14.1735	14.1735
Piculus_callopterus	30.5267	30.5267	30.5267	30.5267	30.5267	30.5267	30.5267	30.5267	30.5267	30.5267	30.5267	30.5267	30.5267	22.1327	22.1327	22.1327	22.1327	22.1327	22.1327	22.1327	22.1327	22.1327	22.1327	22.1327	22.1327	21.9528	16.0732	16.0732	16.0732	16.0732	16.0732	16.0732	16.0732	16.0732	16.0732	16.0732	16.0732	30.5267	30.5267	30.5267	30.5267	30.5267	30.5267	30.5267	30.5267	14.1735	14.1735	14.1735	14.1735
Piculus_chrysochloros	30.5267	30.5267	30.5267	30.5267	30.5267	30.5267	30.5267	30.5267	30.5267	30.5267	30.5267	30.5267	30.5267	22.1327	22.1327	22.1327	22.1327	22.1327	22.1327	22.1327	22.1327	22.1327	22.1327	22.1327	22.1327	21.9528	16.0732	16.0732	16.0732	16.0732	16.0732	16.0732	16.0732	16.0732	16.0732	16.0732	16.0732	30.5267	30.5267	30.5267	30.5267	30.5267	30.5267	30.5267	30.5267	14.1735	14.1735	14.1735	14.1735
Piculus_flavigula	30.5267	30.5267	30.5267	30.5267	30.5267	30.5267	30.5267	30.5267	30.5267	30.5267	30.5267	30.5267	30.5267	22.1327	22.1327	22.1327	22.1327	22.1327	22.1327	22.1327	22.1327	22.1327	22.1327	22.1327	22.1327	21.9528	16.0732	16.0732	16.0732	16.0732	16.0732	16.0732	16.0732	16.0732	16.0732	16.0732	16.0732	30.5267	30.5267	30.5267	30.5267	30.5267	30.5267	30.5267	30.5267	14.1735	14.1735	14.1735	14.1735
Piculus_leucolaemus	30.5267	30.5267	30.5267	30.5267	30.5267	30.5267	30.5267	30.5267	30.5267	30.5267	30.5267	30.5267	30.5267	22.1327	22.1327	22.1327	22.1327	22.1327	22.1327	22.1327	22.1327	22.1327	22.1327	22.1327	22.1327	21.9528	16.0732	16.0732	16.0732	16.0732	16.0732	16.0732	16.0732	16.0732	16.0732	16.0732	16.0732	30.5267	30.5267	30.5267	30.5267	30.5267	30.5267	30.5267	30.5267	14.1735	14.1735	14.1735	14.1735
Piculus_litae	30.5267	30.5267	30.5267	30.5267	30.5267	30.5267	30.5267	30.5267	30.5267	30.5267	30.5267	30.5267	30.5267	22.1327	22.1327	22.1327	22.1327	22.1327	22.1327	22.1327	22.1327	22.1327	22.1327	22.1327	22.1327	21.9528	16.0732	16.0732	16.0732	16.0732	16.0732	16.0732	16.0732	16.0732	16.0732	16.0732	16.0732	30.5267	30.5267	30.5267	30.5267	30.5267	30.5267	30.5267	30.5267	14.1735	14.1735	14.1735	14.1735
Piculus_simplex	30.5267	30.5267	30.5267	30.5267	30.5267	30.5267	30.5267	30.5267	30.5267	30.5267	30.5267	30.5267	30.5267	22.1327	22.1327	22.1327	22.1327	22.1327	22.1327	22.1327	22.1327	22.1327	22.1327	22.1327	22.1327	21.9528	16.0732	16.0732	16.0732	16.0732	16.0732	16.0732	16.0732	16.0732	16.0732	16.0732	16.0732	30.5267	30.5267	30.5267	30.5267	30.5267	30.5267	30.5267	30.5267	7.49843	9.13958	7.49843	7.49843
Picumnus_albosquamatus	47.9888	47.9888	47.9888	47.9888	47.9888	47.9888	47.9888	47.9888	47.9888	47.9888	47.9888	47.9888	47.9888	47.9888	47.9888	47.9888	47.9888	47.9888	47.9888	47.9888	47.9888	47.9888	47.9888	47.9888	47.9888	47.9888	47.9888	47.9888	47.9888	47.9888	47.9888	47.9888	47.9888	47.9888	47.9888	47.9888	47.9888	47.9888	47.9888	47.9888	47.9888	47.9888	47.9888	47.9888	47.9888	47.9888	47.9888	47.9888	47.9888
Picumnus_aurifrons	47.9888	47.9888	47.9888	47.9888	47.9888	47.9888	47.9888	47.9888	47.9888	47.9888	47.9888	47.9888	47.9888	47.9888	47.9888	47.9888	47.9888	47.9888	47.9888	47.9888	47.9888	47.9888	47.9888	47.9888	47.9888	47.9888	47.9888	47.9888	47.9888	47.9888	47.9888	47.9888	47.9888	47.9888	47.9888	47.9888	47.9888	47.9888	47.9888	47.9888	47.9888	47.9888	47.9888	47.9888	47.9888	47.9888	47.9888	47.9888	47.9888
Picumnus_castelnau	47.9888	47.9888	47.9888	47.9888	47.9888	47.9888	47.9888	47.9888	47.9888	47.9888	47.9888	47.9888	47.9888	47.9888	47.9888	47.9888	47.9888	47.9888	47.9888	47.9888	47.9888	47.9888	47.9888	47.9888	47.9888	47.9888	47.9888	47.9888	47.9888	47.9888	47.9888	47.9888	47.9888	47.9888	47.9888	47.9888	47.9888	47.9888	47.9888	47.9888	47.9888	47.9888	47.9888	47.9888	47.9888	47.9888	47.9888	47.9888	47.9888
Picumnus_cinnamomeus	47.9888	47.9888	47.9888	47.9888	47.9888	47.9888	47.9888	47.9888	47.9888	47.9888	47.9888	47.9888	47.9888	47.9888	47.9888	47.9888	47.9888	47.9888	47.9888	47.9888	47.9888	47.9888	47.9888	47.9888	47.9888	47.9888	47.9888	47.9888	47.9888	47.9888	47.9888	47.9888	47.9888	47.9888	47.9888	47.9888	47.9888	47.9888	47.9888	47.9888	47.9888	47.9888	47.9888	47.9888	47.9888	47.9888	47.9888	47.9888	47.9888
Picumnus_cirratus	47.9888	47.9888	47.9888	47.9888	47.9888	47.9888	47.9888	47.9888	47.9888	47.9888	47.9888	47.9888	47.9888	47.9888	47.9888	47.9888	47.9888	47.9888	47.9888	47.9888	47.9888	47.9888	47.9888	47.9888	47.9888	47.9888	47.9888	47.9888	47.9888	47.9888	47.9888	47.9888	47.9888	47.9888	47.9888	47.9888	47.9888	47.9888	47.9888	47.9888	47.9888	47.9888	47.9888	47.9888	47.9888	47.9888	47.9888	47.9888	47.9888
Picumnus_dorbignyanus	47.9888	47.9888	47.9888	47.9888	47.9888	47.9888	47.9888	47.9888	47.9888	47.9888	47.9888	47.9888	47.9888	47.9888	47.9888	47.9888	47.9888	47.9888	47.9888	47.9888	47.9888	47.9888	47.9888	47.9888	47.9888	47.9888	47.9888	47.9888	47.9888	47.9888	47.9888	47.9888	47.9888	47.9888	47.9888	47.9888	47.9888	47.9888	47.9888	47.9888	47.9888	47.9888	47.9888	47.9888	47.9888	47.9888	47.9888	47.9888	47.9888
Picumnus_exilis	47.9888	47.9888	47.9888	47.9888	47.9888	47.9888	47.9888	47.9888	47.9888	47.9888	47.9888	47.9888	47.9888	47.9888	47.9888	47.9888	47.9888	47.9888	47.9888	47.9888	47.9888	47.9888	47.9888	47.9888	47.9888	47.9888	47.9888	47.9888	47.9888	47.9888	47.9888	47.9888	47.9888	47.9888	47.9888	47.9888	47.9888	47.9888	47.9888	47.9888	47.9888	47.9888	47.9888	47.9888	47.9888	47.9888	47.9888	47.9888	47.9888
Picumnus_fulvescens	47.9888	47.9888	47.9888	47.9888	47.9888	47.9888	47.9888	47.9888	47.9888	47.9888	47.9888	47.9888	47.9888	47.9888	47.9888	47.9888	47.9888	47.9888	47.9888	47.9888	47.9888	47.9888	47.9888	47.9888	47.9888	47.9888	47.9888	47.9888	47.9888	47.9888	47.9888	47.9888	47.9888	47.9888	47.9888	47.9888	47.9888	47.9888	47.9888	47.9888	47.9888	47.9888	47.9888	47.9888	47.9888	47.9888	47.9888	47.9888	47.9888
Picumnus_fuscus	47.9888	47.9888	47.9888	47.9888	47.9888	47.9888	47.9888	47.9888	47.9888	47.9888	47.9888	47.9888	47.9888	47.9888	47.9888	47.9888	47.9888	47.9888	47.9888	47.9888	47.9888	47.9888	47.9888	47.9888	47.9888	47.9888	47.9888	47.9888	47.9888	47.9888	47.9888	47.9888	47.9888	47.9888	47.9888	47.9888	47.9888	47.9888	47.9888	47.9888	47.9888	47.9888	47.9888	47.9888	47.9888	47.9888	47.9888	47.9888	47.9888
Picumnus_granadensis	47.9888	47.9888	47.9888	47.9888	47.9888	47.9888	47.9888	47.9888	47.9888	47.9888	47.9888	47.9888	47.9888	47.9888	47.9888	47.9888	47.9888	47.9888	47.9888	47.9888	47.9888	47.9888	47.9888	47.9888	47.9888	47.9888	47.9888	47.9888	47.9888	47.9888	47.9888	47.9888	47.9888	47.9888	47.9888	47.9888	47.9888	47.9888	47.9888	47.9888	47.9888	47.9888	47.9888	47.9888	47.9888	47.9888	47.9888	47.9888	47.9888
Picumnus_innominatus	47.9888	47.9888	47.9888	47.9888	47.9888	47.9888	47.9888	47.9888	47.9888	47.9888	47.9888	47.9888	47.9888	47.9888	47.9888	47.9888	47.9888	47.9888	47.9888	47.9888	47.9888	47.9888	47.9888	47.9888	47.9888	47.9888	47.9888	47.9888	47.9888	47.9888	47.9888	47.9888	47.9888	47.9888	47.9888	47.9888	47.9888	47.9888	47.9888	47.9888	47.9888	47.9888	47.9888	47.9888	47.9888	47.9888	47.9888	47.9888	47.9888
Picumnus_lafresnayi	47.9888	47.9888	47.9888	47.9888	47.9888	47.9888	47.9888	47.9888	47.9888	47.9888	47.9888	47.9888	47.9888	47.9888	47.9888	47.9888	47.9888	47.9888	47.9888	47.9888	47.9888	47.9888	47.9888	47.9888	47.9888	47.9888	47.9888	47.9888	47.9888	47.9888	47.9888	47.9888	47.9888	47.9888	47.9888	47.9888	47.9888	47.9888	47.9888	47.9888	47.9888	47.9888	47.9888	47.9888	47.9888	47.9888	47.9888	47.9888	47.9888
Picumnus_limae	47.9888	47.9888	47.9888	47.9888	47.9888	47.9888	47.9888	47.9888	47.9888	47.9888	47.9888	47.9888	47.9888	47.9888	47.9888	47.9888	47.9888	47.9888	47.9888	47.9888	47.9888	47.9888	47.9888	47.9888	47.9888	47.9888	47.9888	47.9888	47.9888	47.9888	47.9888	47.9888	47.9888	47.9888	47.9888	47.9888	47.9888	47.9888	47.9888	47.9888	47.9888	47.9888	47.9888	47.9888	47.9888	47.9888	47.9888	47.9888	47.9888
Picumnus_minutissimus	47.9888	47.9888	47.9888	47.9888	47.9888	47.9888	47.9888	47.9888	47.9888	47.9888	47.9888	47.9888	47.9888	47.9888	47.9888	47.9888	47.9888	47.9888	47.9888	47.9888	47.9888	47.9888	47.9888	47.9888	47.9888	47.9888	47.9888	47.9888	47.9888	47.9888	47.9888	47.9888	47.9888	47.9888	47.9888	47.9888	47.9888	47.9888	47.9888	47.9888	47.9888	47.9888	47.9888	47.9888	47.9888	47.9888	47.9888	47.9888	47.9888
Picumnus_nebulosus	47.9888	47.9888	47.9888	47.9888	47.9888	47.9888	47.9888	47.9888	47.9888	47.9888	47.9888	47.9888	47.9888	47.9888	47.9888	47.9888	47.9888	47.9888	47.9888	47.9888	47.9888	47.9888	47.9888	47.9888	47.9888	47.9888	47.9888	47.9888	47.9888	47.9888	47.9888	47.9888	47.9888	47.9888	47.9888	47.9888	47.9888	47.9888	47.9888	47.9888	47.9888	47.9888	47.9888	47.9888	47.9888	47.9888	47.9888	47.9888	47.9888
Picumnus_olivaceus	47.9888	47.9888	47.9888	47.9888	47.9888	47.9888	47.9888	47.9888	47.9888	47.9888	47.9888	47.9888	47.9888	47.9888	47.9888	47.9888	47.9888	47.9888	47.9888	47.9888	47.9888	47.9888	47.9888	47.9888	47.9888	47.9888	47.9888	47.9888	47.9888	47.9888	47.9888	47.9888	47.9888	47.9888	47.9888	47.9888	47.9888	47.9888	47.9888	47.9888	47.9888	47.9888	47.9888	47.9888	47.9888	47.9888	47.9888	47.9888	47.9888
Picumnus_pumilus	47.9888	47.9888	47.9888	47.9888	47.9888	47.9888	47.9888	47.9888	47.9888	47.9888	47.9888	47.9888	47.9888	47.9888	47.9888	47.9888	47.9888	47.9888	47.9888	47.9888	47.9888	47.9888	47.9888	47.9888	47.9888	47.9888	47.9888	47.9888	47.9888	47.9888	47.9888	47.9888	47.9888	47.9888	47.9888	47.9888	47.9888	47.9888	47.9888	47.9888	47.9888	47.9888	47.9888	47.9888	47.9888	47.9888	47.9888	47.9888	47.9888
Picumnus_pygmaeus	47.9888	47.9888	47.9888	47.9888	47.9888	47.9888	47.9888	47.9888	47.9888	47.9888	47.9888	47.9888	47.9888	47.9888	47.9888	47.9888	47.9888	47.9888	47.9888	47.9888	47.9888	47.9888	47.9888	47.9888	47.9888	47.9888	47.9888	47.9888	47.9888	47.9888	47.9888	47.9888	47.9888	47.9888	47.9888	47.9888	47.9888	47.9888	47.9888	47.9888	47.9888	47.9888	47.9888	47.9888	47.9888	47.9888	47.9888	47.9888	47.9888
Picumnus_rufiventris	47.9888	47.9888	47.9888	47.9888	47.9888	47.9888	47.9888	47.9888	47.9888	47.9888	47.9888	47.9888	47.9888	47.9888	47.9888	47.9888	47.9888	47.9888	47.9888	47.9888	47.9888	47.9888	47.9888	47.9888	47.9888	47.9888	47.9888	47.9888	47.9888	47.9888	47.9888	47.9888	47.9888	47.9888	47.9888	47.9888	47.9888	47.9888	47.9888	47.9888	47.9888	47.9888	47.9888	47.9888	47.9888	47.9888	47.9888	47.9888	47.9888
Picumnus_sclateri	47.9888	47.9888	47.9888	47.9888	47.9888	47.9888	47.9888	47.9888	47.9888	47.9888	47.9888	47.9888	47.9888	47.9888	47.9888	47.9888	47.9888	47.9888	47.9888	47.9888	47.9888	47.9888	47.9888	47.9888	47.9888	47.9888	47.9888	47.9888	47.9888	47.9888	47.9888	47.9888	47.9888	47.9888	47.9888	47.9888	47.9888	47.9888	47.9888	47.9888	47.9888	47.9888	47.9888	47.9888	47.9888	47.9888	47.9888	47.9888	47.9888
Picumnus_spilogaster	47.9888	47.9888	47.9888	47.9888	47.9888	47.9888	47.9888	47.9888	47.9888	47.9888	47.9888	47.9888	47.9888	47.9888	47.9888	47.9888	47.9888	47.9888	47.9888	47.9888	47.9888	47.9888	47.9888	47.9888	47.9888	47.9888	47.9888	47.9888	47.9888	47.9888	47.9888	47.9888	47.9888	47.9888	47.9888	47.9888	47.9888	47.9888	47.9888	47.9888	47.9888	47.9888	47.9888	47.9888	47.9888	47.9888	47.9888	47.9888	47.9888
Picumnus_squamulatus	47.9888	47.9888	47.9888	47.9888	47.9888	47.9888	47.9888	47.9888	47.9888	47.9888	47.9888	47.9888	47.9888	47.9888	47.9888	47.9888	47.9888	47.9888	47.9888	47.9888	47.9888	47.9888	47.9888	47.9888	47.9888	47.9888	47.9888	47.9888	47.9888	47.9888	47.9888	47.9888	47.9888	47.9888	47.9888	47.9888	47.9888	47.9888	47.9888	47.9888	47.9888	47.9888	47.9888	47.9888	47.9888	47.9888	47.9888	47.9888	47.9888
Picumnus_steindachneri	47.9888	47.9888	47.9888	47.9888	47.9888	47.9888	47.9888	47.9888	47.9888	47.9888	47.9888	47.9888	47.9888	47.9888	47.9888	47.9888	47.9888	47.9888	47.9888	47.9888	47.9888	47.9888	47.9888	47.9888	47.9888	47.9888	47.9888	47.9888	47.9888	47.9888	47.9888	47.9888	47.9888	47.9888	47.9888	47.9888	47.9888	47.9888	47.9888	47.9888	47.9888	47.9888	47.9888	47.9888	47.9888	47.9888	47.9888	47.9888	47.9888
Picumnus_subtilis	47.9888	47.9888	47.9888	47.9888	47.9888	47.9888	47.9888	47.9888	47.9888	47.9888	47.9888	47.9888	47.9888	47.9888	47.9888	47.9888	47.9888	47.9888	47.9888	47.9888	47.9888	47.9888	47.9888	47.9888	47.9888	47.9888	47.9888	47.9888	47.9888	47.9888	47.9888	47.9888	47.9888	47.9888	47.9888	47.9888	47.9888	47.9888	47.9888	47.9888	47.9888	47.9888	47.9888	47.9888	47.9888	47.9888	47.9888	47.9888	47.9888
Picumnus_temminckii	47.9888	47.9888	47.9888	47.9888	47.9888	47.9888	47.9888	47.9888	47.9888	47.9888	47.9888	47.9888	47.9888	47.9888	47.9888	47.9888	47.9888	47.9888	47.9888	47.9888	47.9888	47.9888	47.9888	47.9888	47.9888	47.9888	47.9888	47.9888	47.9888	47.9888	47.9888	47.9888	47.9888	47.9888	47.9888	47.9888	47.9888	47.9888	47.9888	47.9888	47.9888	47.9888	47.9888	47.9888	47.9888	47.9888	47.9888	47.9888	47.9888
Picumnus_varzeae	47.9888	47.9888	47.9888	47.9888	47.9888	47.9888	47.9888	47.9888	47.9888	47.9888	47.9888	47.9888	47.9888	47.9888	47.9888	47.9888	47.9888	47.9888	47.9888	47.9888	47.9888	47.9888	47.9888	47.9888	47.9888	47.9888	47.9888	47.9888	47.9888	47.9888	47.9888	47.9888	47.9888	47.9888	47.9888	47.9888	47.9888	47.9888	47.9888	47.9888	47.9888	47.9888	47.9888	47.9888	47.9888	47.9888	47.9888	47.9888	47.9888
Picus_awokera	30.5267	30.5267	30.5267	30.5267	30.5267	30.5267	30.5267	30.5267	30.5267	30.5267	30.5267	30.5267	30.5267	21.6896	21.6896	21.6896	21.6896	21.6896	21.6896	21.6896	21.6896	21.6896	21.6896	21.6896	21.6896	22.1327	22.1327	22.1327	22.1327	22.1327	22.1327	22.1327	22.1327	22.1327	22.1327	22.1327	22.1327	30.5267	30.5267	30.5267	30.5267	30.5267	30.5267	30.5267	30.5267	22.1327	22.1327	22.1327	22.1327
Picus_canus	30.5267	30.5267	30.5267	30.5267	30.5267	30.5267	30.5267	30.5267	30.5267	30.5267	30.5267	30.5267	30.5267	21.6896	21.6896	21.6896	21.6896	21.6896	21.6896	21.6896	21.6896	21.6896	21.6896	21.6896	21.6896	22.1327	22.1327	22.1327	22.1327	22.1327	22.1327	22.1327	22.1327	22.1327	22.1327	22.1327	22.1327	30.5267	30.5267	30.5267	30.5267	30.5267	30.5267	30.5267	30.5267	22.1327	22.1327	22.1327	22.1327
Picus_chlorolophus	30.5267	30.5267	30.5267	30.5267	30.5267	30.5267	30.5267	30.5267	30.5267	30.5267	30.5267	30.5267	30.5267	21.6896	21.6896	21.6896	21.6896	21.6896	21.6896	21.6896	21.6896	21.6896	21.6896	21.6896	21.6896	22.1327	22.1327	22.1327	22.1327	22.1327	22.1327	22.1327	22.1327	22.1327	22.1327	22.1327	22.1327	30.5267	30.5267	30.5267	30.5267	30.5267	30.5267	30.5267	30.5267	22.1327	22.1327	22.1327	22.1327
Picus_erythropygius	30.5267	30.5267	30.5267	30.5267	30.5267	30.5267	30.5267	30.5267	30.5267	30.5267	30.5267	30.5267	30.5267	21.6896	21.6896	21.6896	21.6896	21.6896	21.6896	21.6896	21.6896	21.6896	21.6896	21.6896	21.6896	22.1327	22.1327	22.1327	22.1327	22.1327	22.1327	22.1327	22.1327	22.1327	22.1327	22.1327	22.1327	30.5267	30.5267	30.5267	30.5267	30.5267	30.5267	30.5267	30.5267	22.1327	22.1327	22.1327	22.1327
Picus_flavinucha	30.5267	30.5267	30.5267	30.5267	30.5267	30.5267	30.5267	30.5267	30.5267	30.5267	30.5267	30.5267	30.5267	19.5026	19.5026	19.5026	19.5026	19.5026	19.5026	19.5026	19.5026	19.5026	19.5026	19.5026	19.5026	22.1327	22.1327	22.1327	22.1327	22.1327	22.1327	22.1327	22.1327	22.1327	22.1327	22.1327	22.1327	30.5267	30.5267	30.5267	30.5267	30.5267	30.5267	30.5267	30.5267	22.1327	22.1327	22.1327	22.1327
Picus_mentalis	30.5267	30.5267	30.5267	30.5267	30.5267	30.5267	30.5267	30.5267	30.5267	30.5267	30.5267	30.5267	30.5267	19.5026	19.5026	19.5026	19.5026	19.5026	19.5026	19.5026	19.5026	19.5026	19.5026	19.5026	19.5026	22.1327	22.1327	22.1327	22.1327	22.1327	22.1327	22.1327	22.1327	22.1327	22.1327	22.1327	22.1327	30.5267	30.5267	30.5267	30.5267	30.5267	30.5267	30.5267	30.5267	22.1327	22.1327	22.1327	22.1327
Picus_mineaceus	30.5267	30.5267	30.5267	30.5267	30.5267	30.5267	30.5267	30.5267	30.5267	30.5267	30.5267	30.5267	30.5267	19.5026	19.5026	19.5026	19.5026	19.5026	19.5026	19.5026	19.5026	19.5026	19.5026	19.5026	19.5026	22.1327	22.1327	22.1327	22.1327	22.1327	22.1327	22.1327	22.1327	22.1327	22.1327	22.1327	22.1327	30.5267	30.5267	30.5267	30.5267	30.5267	30.5267	30.5267	30.5267	22.1327	22.1327	22.1327	22.1327
Picus_puniceus	30.5267	30.5267	30.5267	30.5267	30.5267	30.5267	30.5267	30.5267	30.5267	30.5267	30.5267	30.5267	30.5267	21.6896	21.6896	21.6896	21.6896	21.6896	21.6896	21.6896	21.6896	21.6896	21.6896	21.6896	21.6896	22.1327	22.1327	22.1327	22.1327	22.1327	22.1327	22.1327	22.1327	22.1327	22.1327	22.1327	22.1327	30.5267	30.5267	30.5267	30.5267	30.5267	30.5267	30.5267	30.5267	22.1327	22.1327	22.1327	22.1327
Picus_rabieri	30.5267	30.5267	30.5267	30.5267	30.5267	30.5267	30.5267	30.5267	30.5267	30.5267	30.5267	30.5267	30.5267	21.6896	21.6896	21.6896	21.6896	21.6896	21.6896	21.6896	21.6896	21.6896	21.6896	21.6896	21.6896	22.1327	22.1327	22.1327	22.1327	22.1327	22.1327	22.1327	22.1327	22.1327	22.1327	22.1327	22.1327	30.5267	30.5267	30.5267	30.5267	30.5267	30.5267	30.5267	30.5267	22.1327	22.1327	22.1327	22.1327
Picus_squamatus	30.5267	30.5267	30.5267	30.5267	30.5267	30.5267	30.5267	30.5267	30.5267	30.5267	30.5267	30.5267	30.5267	21.6896	21.6896	21.6896	21.6896	21.6896	21.6896	21.6896	21.6896	21.6896	21.6896	21.6896	21.6896	22.1327	22.1327	22.1327	22.1327	22.1327	22.1327	22.1327	22.1327	22.1327	22.1327	22.1327	22.1327	30.5267	30.5267	30.5267	30.5267	30.5267	30.5267	30.5267	30.5267	22.1327	22.1327	22.1327	22.1327
Picus_vaillantii	30.5267	30.5267	30.5267	30.5267	30.5267	30.5267	30.5267	30.5267	30.5267	30.5267	30.5267	30.5267	30.5267	21.6896	21.6896	21.6896	21.6896	21.6896	21.6896	21.6896	21.6896	21.6896	21.6896	21.6896	21.6896	22.1327	22.1327	22.1327	22.1327	22.1327	22.1327	22.1327	22.1327	22.1327	22.1327	22.1327	22.1327	30.5267	30.5267	30.5267	30.5267	30.5267	30.5267	30.5267	30.5267	22.1327	22.1327	22.1327	22.1327
Picus_viridanus	30.5267	30.5267	30.5267	30.5267	30.5267	30.5267	30.5267	30.5267	30.5267	30.5267	30.5267	30.5267	30.5267	21.6896	21.6896	21.6896	21.6896	21.6896	21.6896	21.6896	21.6896	21.6896	21.6896	21.6896	21.6896	22.1327	22.1327	22.1327	22.1327	22.1327	22.1327	22.1327	22.1327	22.1327	22.1327	22.1327	22.1327	30.5267	30.5267	30.5267	30.5267	30.5267	30.5267	30.5267	30.5267	22.1327	22.1327	22.1327	22.1327
Picus_viridis	30.5267	30.5267	30.5267	30.5267	30.5267	30.5267	30.5267	30.5267	30.5267	30.5267	30.5267	30.5267	30.5267	21.6896	21.6896	21.6896	21.6896	21.6896	21.6896	21.6896	21.6896	21.6896	21.6896	21.6896	21.6896	22.1327	22.1327	22.1327	22.1327	22.1327	22.1327	22.1327	22.1327	22.1327	22.1327	22.1327	22.1327	30.5267	30.5267	30.5267	30.5267	30.5267	30.5267	30.5267	30.5267	22.1327	22.1327	22.1327	22.1327
Picus_vittatus	30.5267	30.5267	30.5267	30.5267	30.5267	30.5267	30.5267	30.5267	30.5267	30.5267	30.5267	30.5267	30.5267	21.6896	21.6896	21.6896	21.6896	21.6896	21.6896	21.6896	21.6896	21.6896	21.6896	21.6896	21.6896	22.1327	22.1327	22.1327	22.1327	22.1327	22.1327	22.1327	22.1327	22.1327	22.1327	22.1327	22.1327	30.5267	30.5267	30.5267	30.5267	30.5267	30.5267	30.5267	30.5267	22.1327	22.1327	22.1327	22.1327
Picus_xanthopygaeus	30.5267	30.5267	30.5267	30.5267	30.5267	30.5267	30.5267	30.5267	30.5267	30.5267	30.5267	30.5267	30.5267	21.6896	21.6896	21.6896	21.6896	21.6896	21.6896	21.6896	21.6896	21.6896	21.6896	21.6896	21.6896	22.1327	22.1327	22.1327	22.1327	22.1327	22.1327	22.1327	22.1327	22.1327	22.1327	22.1327	22.1327	30.5267	30.5267	30.5267	30.5267	30.5267	30.5267	30.5267	30.5267	22.1327	22.1327	22.1327	22.1327
Reinwardtipicus_validus	19.9911	19.9911	24.5028	24.5028	24.5028	24.5028	24.5028	24.5028	24.5028	24.5028	24.5028	24.5028	24.5028	30.5267	30.5267	30.5267	30.5267	30.5267	30.5267	30.5267	30.5267	30.5267	30.5267	30.5267	30.5267	30.5267	30.5267	30.5267	30.5267	30.5267	30.5267	30.5267	30.5267	30.5267	30.5267	30.5267	30.5267	10.7169	10.7169	10.7169	10.7169	10.7169	10.7169	10.7169	10.7169	30.5267	30.5267	30.5267	30.5267
Sasia_abnormis	45.0216	45.0216	45.0216	45.0216	45.0216	45.0216	45.0216	45.0216	45.0216	45.0216	45.0216	45.0216	45.0216	45.0216	45.0216	45.0216	45.0216	45.0216	45.0216	45.0216	45.0216	45.0216	45.0216	45.0216	45.0216	45.0216	45.0216	45.0216	45.0216	45.0216	45.0216	45.0216	45.0216	45.0216	45.0216	45.0216	45.0216	45.0216	45.0216	45.0216	45.0216	45.0216	45.0216	45.0216	45.0216	45.0216	45.0216	45.0216	45.0216
Sasia_africana	45.0216	45.0216	45.0216	45.0216	45.0216	45.0216	45.0216	45.0216	45.0216	45.0216	45.0216	45.0216	45.0216	45.0216	45.0216	45.0216	45.0216	45.0216	45.0216	45.0216	45.0216	45.0216	45.0216	45.0216	45.0216	45.0216	45.0216	45.0216	45.0216	45.0216	45.0216	45.0216	45.0216	45.0216	45.0216	45.0216	45.0216	45.0216	45.0216	45.0216	45.0216	45.0216	45.0216	45.0216	45.0216	45.0216	45.0216	45.0216	45.0216
Sasia_ochracea	45.0216	45.0216	45.0216	45.0216	45.0216	45.0216	45.0216	45.0216	45.0216	45.0216	45.0216	45.0216	45.0216	45.0216	45.0216	45.0216	45.0216	45.0216	45.0216	45.0216	45.0216	45.0216	45.0216	45.0216	45.0216	45.0216	45.0216	45.0216	45.0216	45.0216	45.0216	45.0216	45.0216	45.0216	45.0216	45.0216	45.0216	45.0216	45.0216	45.0216	45.0216	45.0216	45.0216	45.0216	45.0216	45.0216	45.0216	45.0216	45.0216
Sphyrapicus_nuchalis	29.859	29.859	29.859	29.859	29.859	29.859	29.859	29.859	29.859	29.859	29.859	29.859	29.859	30.5267	30.5267	30.5267	30.5267	30.5267	30.5267	30.5267	30.5267	30.5267	30.5267	30.5267	30.5267	30.5267	30.5267	30.5267	30.5267	30.5267	30.5267	30.5267	30.5267	30.5267	30.5267	30.5267	30.5267	29.859	29.859	29.859	29.859	29.859	29.859	29.859	29.859	30.5267	30.5267	30.5267	30.5267
Sphyrapicus_ruber	29.859	29.859	29.859	29.859	29.859	29.859	29.859	29.859	29.859	29.859	29.859	29.859	29.859	30.5267	30.5267	30.5267	30.5267	30.5267	30.5267	30.5267	30.5267	30.5267	30.5267	30.5267	30.5267	30.5267	30.5267	30.5267	30.5267	30.5267	30.5267	30.5267	30.5267	30.5267	30.5267	30.5267	30.5267	29.859	29.859	29.859	29.859	29.859	29.859	29.859	29.859	30.5267	30.5267	30.5267	30.5267
Sphyrapicus_thyroideus	29.859	29.859	29.859	29.859	29.859	29.859	29.859	29.859	29.859	29.859	29.859	29.859	29.859	30.5267	30.5267	30.5267	30.5267	30.5267	30.5267	30.5267	30.5267	30.5267	30.5267	30.5267	30.5267	30.5267	30.5267	30.5267	30.5267	30.5267	30.5267	30.5267	30.5267	30.5267	30.5267	30.5267	30.5267	29.859	29.859	29.859	29.859	29.859	29.859	29.859	29.859	30.5267	30.5267	30.5267	30.5267
Sphyrapicus_varius	29.859	29.859	29.859	29.859	29.859	29.859	29.859	29.859	29.859	29.859	29.859	29.859	29.859	30.5267	30.5267	30.5267	30.5267	30.5267	30.5267	30.5267	30.5267	30.5267	30.5267	30.5267	30.5267	30.5267	30.5267	30.5267	30.5267	30.5267	30.5267	30.5267	30.5267	30.5267	30.5267	30.5267	30.5267	29.859	29.859	29.859	29.859	29.859	29.859	29.859	29.859	30.5267	30.5267	30.5267	30.5267
Thripias_namaquus	29.859	29.859	29.859	29.859	29.859	29.859	29.859	29.859	29.859	29.859	29.859	29.859	29.859	30.5267	30.5267	30.5267	30.5267	30.5267	30.5267	30.5267	30.5267	30.5267	30.5267	30.5267	30.5267	30.5267	30.5267	30.5267	30.5267	30.5267	30.5267	30.5267	30.5267	30.5267	30.5267	30.5267	30.5267	29.859	29.859	29.859	29.859	29.859	29.859	29.859	29.859	30.5267	30.5267	30.5267	30.5267
Thripias_pyrrhogaster	29.859	29.859	29.859	29.859	29.859	29.859	29.859	29.859	29.859	29.859	29.859	29.859	29.859	30.5267	30.5267	30.5267	30.5267	30.5267	30.5267	30.5267	30.5267	30.5267	30.5267	30.5267	30.5267	30.5267	30.5267	30.5267	30.5267	30.5267	30.5267	30.5267	30.5267	30.5267	30.5267	30.5267	30.5267	29.859	29.859	29.859	29.859	29.859	29.859	29.859	29.859	30.5267	30.5267	30.5267	30.5267
Thripias_xantholophus	29.859	29.859	29.859	29.859	29.859	29.859	29.859	29.859	29.859	29.859	29.859	29.859	29.859	30.5267	30.5267	30.5267	30.5267	30.5267	30.5267	30.5267	30.5267	30.5267	30.5267	30.5267	30.5267	30.5267	30.5267	30.5267	30.5267	30.5267	30.5267	30.5267	30.5267	30.5267	30.5267	30.5267	30.5267	29.859	29.859	29.859	29.859	29.859	29.859	29.859	29.859	30.5267	30.5267	30.5267	30.5267
Veniliornis_affinis	29.859	29.859	29.859	29.859	29.859	29.859	29.859	29.859	29.859	29.859	29.859	29.859	29.859	30.5267	30.5267	30.5267	30.5267	30.5267	30.5267	30.5267	30.5267	30.5267	30.5267	30.5267	30.5267	30.5267	30.5267	30.5267	30.5267	30.5267	30.5267	30.5267	30.5267	30.5267	30.5267	30.5267	30.5267	29.859	29.859	29.859	29.859	29.859	29.859	29.859	29.859	30.5267	30.5267	30.5267	30.5267
Veniliornis_callonotus	29.859	29.859	29.859	29.859	29.859	29.859	29.859	29.859	29.859	29.859	29.859	29.859	29.859	30.5267	30.5267	30.5267	30.5267	30.5267	30.5267	30.5267	30.5267	30.5267	30.5267	30.5267	30.5267	30.5267	30.5267	30.5267	30.5267	30.5267	30.5267	30.5267	30.5267	30.5267	30.5267	30.5267	30.5267	29.859	29.859	29.859	29.859	29.859	29.859	29.859	29.859	30.5267	30.5267	30.5267	30.5267
Veniliornis_cassini	29.859	29.859	29.859	29.859	29.859	29.859	29.859	29.859	29.859	29.859	29.859	29.859	29.859	30.5267	30.5267	30.5267	30.5267	30.5267	30.5267	30.5267	30.5267	30.5267	30.5267	30.5267	30.5267	30.5267	30.5267	30.5267	30.5267	30.5267	30.5267	30.5267	30.5267	30.5267	30.5267	30.5267	30.5267	29.859	29.859	29.859	29.859	29.859	29.859	29.859	29.859	30.5267	30.5267	30.5267	30.5267
Veniliornis_chocoensis	29.859	29.859	29.859	29.859	29.859	29.859	29.859	29.859	29.859	29.859	29.859	29.859	29.859	30.5267	30.5267	30.5267	30.5267	30.5267	30.5267	30.5267	30.5267	30.5267	30.5267	30.5267	30.5267	30.5267	30.5267	30.5267	30.5267	30.5267	30.5267	30.5267	30.5267	30.5267	30.5267	30.5267	30.5267	29.859	29.859	29.859	29.859	29.859	29.859	29.859	29.859	30.5267	30.5267	30.5267	30.5267
Veniliornis_dignus	29.859	29.859	29.859	29.859	29.859	29.859	29.859	29.859	29.859	29.859	29.859	29.859	29.859	30.5267	30.5267	30.5267	30.5267	30.5267	30.5267	30.5267	30.5267	30.5267	30.5267	30.5267	30.5267	30.5267	30.5267	30.5267	30.5267	30.5267	30.5267	30.5267	30.5267	30.5267	30.5267	30.5267	30.5267	29.859	29.859	29.859	29.859	29.859	29.859	29.859	29.859	30.5267	30.5267	30.5267	30.5267
Veniliornis_frontalis	29.859	29.859	29.859	29.859	29.859	29.859	29.859	29.859	29.859	29.859	29.859	29.859	29.859	30.5267	30.5267	30.5267	30.5267	30.5267	30.5267	30.5267	30.5267	30.5267	30.5267	30.5267	30.5267	30.5267	30.5267	30.5267	30.5267	30.5267	30.5267	30.5267	30.5267	30.5267	30.5267	30.5267	30.5267	29.859	29.859	29.859	29.859	29.859	29.859	29.859	29.859	30.5267	30.5267	30.5267	30.5267
Veniliornis_kirkii	29.859	29.859	29.859	29.859	29.859	29.859	29.859	29.859	29.859	29.859	29.859	29.859	29.859	30.5267	30.5267	30.5267	30.5267	30.5267	30.5267	30.5267	30.5267	30.5267	30.5267	30.5267	30.5267	30.5267	30.5267	30.5267	30.5267	30.5267	30.5267	30.5267	30.5267	30.5267	30.5267	30.5267	30.5267	29.859	29.859	29.859	29.859	29.859	29.859	29.859	29.859	30.5267	30.5267	30.5267	30.5267
Veniliornis_lignarius	29.859	29.859	29.859	29.859	29.859	29.859	29.859	29.859	29.859	29.859	29.859	29.859	29.859	30.5267	30.5267	30.5267	30.5267	30.5267	30.5267	30.5267	30.5267	30.5267	30.5267	30.5267	30.5267	30.5267	30.5267	30.5267	30.5267	30.5267	30.5267	30.5267	30.5267	30.5267	30.5267	30.5267	30.5267	29.859	29.859	29.859	29.859	29.859	29.859	29.859	29.859	30.5267	30.5267	30.5267	30.5267
Veniliornis_maculifrons	29.859	29.859	29.859	29.859	29.859	29.859	29.859	29.859	29.859	29.859	29.859	29.859	29.859	30.5267	30.5267	30.5267	30.5267	30.5267	30.5267	30.5267	30.5267	30.5267	30.5267	30.5267	30.5267	30.5267	30.5267	30.5267	30.5267	30.5267	30.5267	30.5267	30.5267	30.5267	30.5267	30.5267	30.5267	29.859	29.859	29.859	29.859	29.859	29.859	29.859	29.859	30.5267	30.5267	30.5267	30.5267
Veniliornis_mixtus	29.859	29.859	29.859	29.859	29.859	29.859	29.859	29.859	29.859	29.859	29.859	29.859	29.859	30.5267	30.5267	30.5267	30.5267	30.5267	30.5267	30.5267	30.5267	30.5267	30.5267	30.5267	30.5267	30.5267	30.5267	30.5267	30.5267	30.5267	30.5267	30.5267	30.5267	30.5267	30.5267	30.5267	30.5267	29.859	29.859	29.859	29.859	29.859	29.859	29.859	29.859	30.5267	30.5267	30.5267	30.5267
Veniliornis_nigriceps	29.859	29.859	29.859	29.859	29.859	29.859	29.859	29.859	29.859	29.859	29.859	29.859	29.859	30.5267	30.5267	30.5267	30.5267	30.5267	30.5267	30.5267	30.5267	30.5267	30.5267	30.5267	30.5267	30.5267	30.5267	30.5267	30.5267	30.5267	30.5267	30.5267	30.5267	30.5267	30.5267	30.5267	30.5267	29.859	29.859	29.859	29.859	29.859	29.859	29.859	29.859	30.5267	30.5267	30.5267	30.5267
Veniliornis_passerinus	29.859	29.859	29.859	29.859	29.859	29.859	29.859	29.859	29.859	29.859	29.859	29.859	29.859	30.5267	30.5267	30.5267	30.5267	30.5267	30.5267	30.5267	30.5267	30.5267	30.5267	30.5267	30.5267	30.5267	30.5267	30.5267	30.5267	30.5267	30.5267	30.5267	30.5267	30.5267	30.5267	30.5267	30.5267	29.859	29.859	29.859	29.859	29.859	29.859	29.859	29.859	30.5267	30.5267	30.5267	30.5267
Veniliornis_sanguineus	29.859	29.859	29.859	29.859	29.859	29.859	29.859	29.859	29.859	29.859	29.859	29.859	29.859	30.5267	30.5267	30.5267	30.5267	30.5267	30.5267	30.5267	30.5267	30.5267	30.5267	30.5267	30.5267	30.5267	30.5267	30.5267	30.5267	30.5267	30.5267	30.5267	30.5267	30.5267	30.5267	30.5267	30.5267	29.859	29.859	29.859	29.859	29.859	29.859	29.859	29.859	30.5267	30.5267	30.5267	30.5267
Veniliornis_spilogaster	29.859	29.859	29.859	29.859	29.859	29.859	29.859	29.859	29.859	29.859	29.859	29.859	29.859	30.5267	30.5267	30.5267	30.5267	30.5267	30.5267	30.5267	30.5267	30.5267	30.5267	30.5267	30.5267	30.5267	30.5267	30.5267	30.5267	30.5267	30.5267	30.5267	30.5267	30.5267	30.5267	30.5267	30.5267	29.859	29.859	29.859	29.859	29.859	29.859	29.859	29.859	30.5267	30.5267	30.5267	30.5267
Xiphidiopicus_percussus	29.859	29.859	29.859	29.859	29.859	29.859	29.859	29.859	29.859	29.859	29.859	29.859	29.859	30.5267	30.5267	30.5267	30.5267	30.5267	30.5267	30.5267	30.5267	30.5267	30.5267	30.5267	30.5267	30.5267	30.5267	30.5267	30.5267	30.5267	30.5267	30.5267	30.5267	30.5267	30.5267	30.5267	30.5267	29.859	29.859	29.859	29.859	29.859	29.859	29.859	29.859	30.5267	30.5267	30.5267	30.5267
[truncated: 181 more columns]

## Sheet: Habitat distances
	Blythipicus_pyrrhotis	Blythipicus_rubiginosus	Campephilus_gayaquilensis	Campephilus_guatemalensis	Campephilus_haematogaster	Campephilus_imperialis	Campephilus_leucopogon	Campephilus_magellanicus	Campephilus_melanoleucos	Campephilus_pollens	Campephilus_principalis	Campephilus_robustus	Campephilus_rubricollis	Campethera_abingoni	Campethera_bennettii	Campethera_cailliautii	Campethera_caroli	Campethera_maculosa	Campethera_mombassica	Campethera_nivosa	Campethera_notata	Campethera_nubica	Campethera_punctuligera	Campethera_scriptoricauda	Campethera_tullbergi	Celeus_brachyurus	Celeus_castaneus	Celeus_elegans	Celeus_flavescens	Celeus_flavus	Celeus_grammicus	Celeus_loricatus	Celeus_lugubris	Celeus_obrieni	Celeus_spectabilis	Celeus_torquatus	Celeus_undatus	Chrysocolaptes_erythrocephalus	Chrysocolaptes_festivus	Chrysocolaptes_guttacristatus	Chrysocolaptes_haematribon	Chrysocolaptes_lucidus	Chrysocolaptes_stricklandi	Chrysocolaptes_strictus	Chrysocolaptes_xanthocephalus	Colaptes_atricollis	Colaptes_auratus	Colaptes_auricularis	Colaptes_campestris
Blythipicus_pyrrhotis	0	0.217799	0.425468	0.274083	0.283745	0.66273	0.333766	0.370764	0.326429	0.286937	0.385287	0.308098	0.240371	0.411533	0.602849	0.428351	0.247615	0.470819	0.476831	0.375158	0.305056	0.678789	0.601581	0.639988	0.211397	0.254723	0.298335	0.237431	0.297028	0.313564	0.243286	0.311477	0.508602	0.664427	0.353453	0.250882	0.2812	0.402938	0.4316	0.266548	0.364892	0.233985	0.355764	0.395579	0.203203	0.597196	0.475027	0.390412	0.383819
Blythipicus_rubiginosus	0.217799	0	0.285515	0.252352	0.219743	0.601956	0.281012	0.434658	0.290248	0.184749	0.324853	0.232502	0.184776	0.371023	0.591468	0.352463	0.169722	0.378797	0.37155	0.258635	0.38904	0.653128	0.517794	0.571736	0.238718	0.258305	0.214216	0.204074	0.255112	0.279504	0.198007	0.26787	0.415399	0.573304	0.322754	0.223742	0.224667	0.398911	0.415609	0.263748	0.246303	0.217796	0.27324	0.333636	0.24118	0.50146	0.495358	0.279996	0.370042
Campephilus_gayaquilensis	0.425468	0.285515	0	0.26943	0.261172	0.491803	0.26165	0.511288	0.249906	0.211556	0.420364	0.334887	0.274572	0.377603	0.510672	0.265497	0.277974	0.284009	0.290746	0.20132	0.43085	0.535567	0.356145	0.443542	0.300201	0.286014	0.229388	0.292586	0.278771	0.300173	0.285793	0.24416	0.348409	0.51164	0.318789	0.281873	0.296606	0.420687	0.343496	0.301205	0.259808	0.289066	0.2841	0.273121	0.301453	0.372119	0.462936	0.293104	0.344514
Campephilus_guatemalensis	0.274083	0.252352	0.26943	0	0.198462	0.498708	0.191808	0.366323	0.167261	0.22057	0.372983	0.300464	0.176899	0.315081	0.489349	0.283883	0.268426	0.372679	0.361711	0.294065	0.271771	0.54611	0.43519	0.487696	0.177464	0.195863	0.14649	0.169531	0.169707	0.157781	0.202657	0.158965	0.336456	0.536541	0.27413	0.171629	0.294345	0.240533	0.344932	0.219156	0.304345	0.188889	0.297603	0.282807	0.223858	0.491928	0.387168	0.256163	0.21662
Campephilus_haematogaster	0.283745	0.219743	0.261172	0.198462	0	0.516454	0.261873	0.384633	0.197328	0.169105	0.369824	0.326387	0.156739	0.321434	0.515574	0.285123	0.207637	0.296087	0.327313	0.247128	0.291695	0.544894	0.432401	0.499629	0.211252	0.198756	0.190811	0.143805	0.244512	0.192768	0.190072	0.183147	0.4009	0.579813	0.280684	0.186483	0.223454	0.344076	0.322841	0.246566	0.307366	0.187106	0.281591	0.234117	0.232559	0.466801	0.39986	0.312737	0.279403
Campephilus_imperialis	0.66273	0.601956	0.491803	0.498708	0.516454	0	0.481962	0.549914	0.43053	0.511508	0.636093	0.648078	0.551703	0.430595	0.551372	0.327385	0.551671	0.410797	0.365426	0.483288	0.469137	0.38415	0.284276	0.305836	0.515059	0.468426	0.530782	0.508354	0.44646	0.428185	0.57228	0.482981	0.450917	0.569015	0.557731	0.568374	0.540617	0.592785	0.416273	0.497582	0.583114	0.514101	0.526028	0.474053	0.559454	0.410004	0.518367	0.526931	0.384741
Campephilus_leucopogon	0.333766	0.281012	0.26165	0.191808	0.261873	0.481962	0	0.451939	0.209241	0.251827	0.41314	0.268354	0.259928	0.265874	0.485255	0.232763	0.32964	0.353023	0.394213	0.307094	0.32263	0.545085	0.397667	0.441595	0.223962	0.179887	0.212218	0.268564	0.158776	0.267109	0.265161	0.258055	0.30904	0.520939	0.368622	0.272552	0.368632	0.340533	0.302268	0.187862	0.318307	0.211003	0.283702	0.339954	0.250452	0.413584	0.415479	0.222509	0.240841
Campephilus_magellanicus	0.370764	0.434658	0.511288	0.366323	0.384633	0.549914	0.451939	0	0.382716	0.405831	0.431689	0.490834	0.404534	0.441096	0.525377	0.467507	0.45639	0.436277	0.487427	0.463682	0.297906	0.52864	0.499352	0.59964	0.325095	0.375561	0.415052	0.344951	0.418675	0.322638	0.408492	0.358256	0.588921	0.732081	0.484537	0.357144	0.469704	0.297347	0.531822	0.395687	0.545173	0.411932	0.500649	0.45329	0.3558	0.634772	0.278337	0.522928	0.345229
Campephilus_melanoleucos	0.326429	0.290248	0.249906	0.167261	0.197328	0.43053	0.209241	0.382716	0	0.233183	0.402478	0.348537	0.205027	0.261585	0.448339	0.221393	0.297884	0.290122	0.325041	0.303215	0.297095	0.480277	0.338464	0.39969	0.213305	0.194581	0.200332	0.176003	0.199873	0.133605	0.22383	0.165456	0.346008	0.564358	0.302948	0.18376	0.312631	0.295185	0.306042	0.243928	0.341393	0.209552	0.340712	0.257893	0.247047	0.432029	0.357706	0.31061	0.195882
Campephilus_pollens	0.286937	0.184749	0.211556	0.22057	0.169105	0.511508	0.251827	0.405831	0.233183	0	0.352675	0.303737	0.175964	0.319064	0.490788	0.262102	0.197844	0.271592	0.306355	0.178409	0.332642	0.547176	0.396154	0.495642	0.197348	0.222733	0.191845	0.187657	0.266337	0.228112	0.207538	0.215475	0.379908	0.566535	0.315222	0.20277	0.226344	0.380654	0.349991	0.23771	0.276387	0.196858	0.252487	0.258782	0.236538	0.429501	0.409004	0.275397	0.287763
Campephilus_principalis	0.385287	0.324853	0.420364	0.372983	0.369824	0.636093	0.41314	0.431689	0.402478	0.352675	0	0.365023	0.331603	0.482405	0.627961	0.430045	0.354796	0.497083	0.439421	0.41233	0.477041	0.618308	0.583808	0.621605	0.385633	0.403527	0.35844	0.360971	0.38868	0.390754	0.368124	0.386853	0.504794	0.642959	0.409384	0.362538	0.361221	0.417689	0.516725	0.420389	0.388087	0.355734	0.408265	0.394682	0.392688	0.612983	0.520937	0.427275	0.448946
Campephilus_robustus	0.308098	0.232502	0.334887	0.300464	0.326387	0.648078	0.268354	0.490834	0.348537	0.303737	0.365023	0	0.287001	0.474248	0.65675	0.420389	0.347235	0.485743	0.3966	0.354419	0.403378	0.720941	0.599144	0.635728	0.304482	0.315846	0.262322	0.307655	0.247963	0.34978	0.306533	0.336626	0.382031	0.505148	0.330057	0.291992	0.363415	0.360215	0.522976	0.318404	0.232462	0.288912	0.295021	0.330065	0.34133	0.617748	0.559828	0.257101	0.447622
Campephilus_rubricollis	0.240371	0.184776	0.274572	0.176899	0.156739	0.551703	0.259928	0.404534	0.205027	0.175964	0.331603	0.287001	0	0.337444	0.531814	0.31909	0.183154	0.337992	0.343727	0.258151	0.327171	0.583572	0.473339	0.51029	0.208444	0.214709	0.174338	0.148561	0.234816	0.20095	0.153866	0.187385	0.39112	0.544411	0.266687	0.167203	0.210898	0.333882	0.34925	0.259783	0.246562	0.179837	0.253957	0.24831	0.237975	0.499961	0.4408	0.293606	0.291956
Campethera_abingoni	0.411533	0.371023	0.377603	0.315081	0.321434	0.430595	0.265874	0.441096	0.261585	0.319064	0.482405	0.474248	0.337444	0	0.310557	0.271598	0.401558	0.323491	0.44634	0.359778	0.375625	0.37092	0.339262	0.272633	0.292211	0.256027	0.348487	0.324181	0.292088	0.304375	0.373094	0.323743	0.430771	0.613869	0.459861	0.352923	0.410061	0.44151	0.275334	0.287285	0.492195	0.296405	0.410565	0.417538	0.314267	0.35403	0.328305	0.393689	0.233964
Campethera_bennettii	0.602849	0.591468	0.510672	0.489349	0.515574	0.551372	0.485255	0.525377	0.448339	0.490788	0.627961	0.65675	0.531814	0.310557	0	0.43292	0.586128	0.464945	0.590256	0.53124	0.545863	0.390075	0.443146	0.359105	0.47934	0.477459	0.529689	0.519876	0.48617	0.48541	0.551985	0.47809	0.568893	0.730512	0.592911	0.533073	0.589608	0.534285	0.433393	0.503802	0.652779	0.522352	0.598421	0.555855	0.514772	0.430447	0.370045	0.609128	0.381179
Campethera_cailliautii	0.428351	0.352463	0.265497	0.283883	0.285123	0.327385	0.232763	0.467507	0.221393	0.262102	0.430045	0.420389	0.31909	0.271598	0.43292	0	0.313155	0.274303	0.294247	0.296834	0.359494	0.430438	0.24913	0.326515	0.300536	0.242188	0.27883	0.322055	0.252315	0.298324	0.33816	0.27793	0.283669	0.522048	0.376024	0.355869	0.324655	0.465113	0.238981	0.284215	0.37646	0.291219	0.320884	0.28686	0.325071	0.333245	0.402388	0.309008	0.218231
Campethera_caroli	0.247615	0.169722	0.277974	0.268426	0.207637	0.551671	0.32964	0.45639	0.297884	0.197844	0.354796	0.347235	0.183154	0.401558	0.586128	0.313155	0	0.372498	0.330838	0.257708	0.376887	0.617873	0.491386	0.536652	0.27586	0.277774	0.222191	0.218942	0.302692	0.286402	0.189535	0.260937	0.411973	0.586742	0.294013	0.262248	0.16472	0.439207	0.372133	0.297054	0.246243	0.255942	0.256833	0.303834	0.265567	0.485493	0.497241	0.326857	0.351537
Campethera_maculosa	0.470819	0.378797	0.284009	0.372679	0.296087	0.410797	0.353023	0.436277	0.290122	0.271592	0.497083	0.485743	0.337992	0.323491	0.464945	0.274303	0.372498	0	0.346847	0.263342	0.337854	0.367898	0.266638	0.410263	0.335169	0.32306	0.353366	0.308366	0.38734	0.301845	0.359739	0.291118	0.432812	0.642855	0.405224	0.364628	0.35548	0.468144	0.324241	0.344115	0.449595	0.341555	0.375169	0.334446	0.353212	0.34682	0.357816	0.414068	0.322559
Campethera_mombassica	0.476831	0.37155	0.290746	0.361711	0.327313	0.365426	0.394213	0.487427	0.325041	0.306355	0.439421	0.3966	0.343727	0.44634	0.590256	0.294247	0.330838	0.346847	0	0.355298	0.459693	0.558312	0.386633	0.457076	0.397115	0.389857	0.320242	0.325452	0.381853	0.302817	0.363946	0.327602	0.398575	0.497983	0.320067	0.34642	0.352529	0.469063	0.460594	0.426044	0.308006	0.36508	0.370644	0.256017	0.436583	0.498332	0.513467	0.383403	0.405642
Campethera_nivosa	0.375158	0.258635	0.20132	0.294065	0.247128	0.483288	0.307094	0.463682	0.303215	0.178409	0.41233	0.354419	0.258151	0.359778	0.53124	0.296834	0.257708	0.263342	0.355298	0	0.347872	0.526303	0.400223	0.475383	0.245743	0.257078	0.249565	0.283856	0.297898	0.311023	0.286121	0.300371	0.341774	0.555495	0.399705	0.301559	0.275129	0.448287	0.337179	0.23811	0.323743	0.258367	0.199747	0.351456	0.269144	0.377698	0.460427	0.272723	0.336429
Campethera_notata	0.305056	0.38904	0.43085	0.271771	0.291695	0.469137	0.32263	0.297906	0.297095	0.332642	0.477041	0.403378	0.327171	0.375625	0.545863	0.359494	0.376887	0.337854	0.459693	0.347872	0	0.492062	0.449097	0.528508	0.25059	0.261908	0.322689	0.264967	0.32775	0.277601	0.337509	0.272838	0.452837	0.650446	0.414069	0.289544	0.36616	0.331777	0.404008	0.268814	0.457841	0.258847	0.367192	0.365548	0.25792	0.531214	0.353816	0.370507	0.287974
Campethera_nubica	0.678789	0.653128	0.535567	0.54611	0.544894	0.38415	0.545085	0.52864	0.480277	0.547176	0.618308	0.720941	0.583572	0.37092	0.390075	0.430438	0.617873	0.367898	0.558312	0.526303	0.492062	0	0.303518	0.288437	0.537437	0.524413	0.56984	0.543648	0.540018	0.483154	0.610754	0.490699	0.599637	0.72934	0.591376	0.589928	0.595828	0.608229	0.428838	0.546103	0.695972	0.586809	0.63531	0.551776	0.582321	0.358722	0.382479	0.661061	0.40613
Campethera_punctuligera	0.601581	0.517794	0.356145	0.43519	0.432401	0.284276	0.397667	0.499352	0.338464	0.396154	0.583808	0.599144	0.473339	0.339262	0.443146	0.24913	0.491386	0.266638	0.386633	0.400223	0.449097	0.303518	0	0.292622	0.424266	0.387457	0.451606	0.449635	0.416314	0.384573	0.498721	0.385275	0.439608	0.644389	0.51494	0.48976	0.461684	0.568428	0.317961	0.420628	0.552132	0.471879	0.490207	0.402046	0.473463	0.278572	0.417349	0.514289	0.318007
Campethera_scriptoricauda	0.639988	0.571736	0.443542	0.487696	0.499629	0.305836	0.441595	0.59964	0.39969	0.495642	0.621605	0.635728	0.51029	0.272633	0.359105	0.326515	0.536652	0.410263	0.457076	0.475383	0.528508	0.288437	0.292622	0	0.492412	0.438072	0.506138	0.496348	0.446742	0.452509	0.56152	0.438919	0.461427	0.613434	0.541728	0.530244	0.552616	0.600228	0.337415	0.469541	0.590842	0.50851	0.513583	0.494703	0.519495	0.265633	0.43136	0.542485	0.346227
Campethera_tullbergi	0.211397	0.238718	0.300201	0.177464	0.211252	0.515059	0.223962	0.325095	0.213305	0.197348	0.385633	0.304482	0.208444	0.292211	0.47934	0.300536	0.27586	0.335169	0.397115	0.245743	0.25059	0.537437	0.424266	0.492412	0	0.144206	0.222473	0.197409	0.194283	0.201688	0.238103	0.210845	0.380565	0.558092	0.369806	0.211554	0.29612	0.324709	0.33038	0.16461	0.371928	0.18027	0.315021	0.324169	0.159118	0.457348	0.375307	0.291071	0.256161
Celeus_brachyurus	0.254723	0.258305	0.286014	0.195863	0.198756	0.468426	0.179887	0.375561	0.194581	0.222733	0.403527	0.315846	0.214709	0.256027	0.477459	0.242188	0.277774	0.32306	0.389857	0.257078	0.261908	0.524413	0.387457	0.438072	0.144206	0	0.226403	0.213361	0.172893	0.237074	0.247984	0.235636	0.346757	0.560945	0.359881	0.251954	0.289639	0.373841	0.264477	0.123999	0.368116	0.160486	0.275567	0.328668	0.173698	0.407053	0.389855	0.256142	0.223346
Celeus_castaneus	0.298335	0.214216	0.229388	0.14649	0.190811	0.530782	0.212218	0.415052	0.200332	0.191845	0.35844	0.262322	0.174338	0.348487	0.529689	0.27883	0.222191	0.353366	0.320242	0.249565	0.322689	0.56984	0.451606	0.506138	0.222473	0.226403	0	0.182075	0.212235	0.192878	0.1962	0.166535	0.32669	0.520359	0.254445	0.184081	0.269447	0.297475	0.341962	0.244261	0.25678	0.206658	0.249376	0.261434	0.254944	0.491128	0.439205	0.239047	0.27593
Celeus_elegans	0.237431	0.204074	0.292586	0.169531	0.143805	0.508354	0.268564	0.344951	0.176003	0.187657	0.360971	0.307655	0.148561	0.324181	0.519876	0.322055	0.218942	0.308366	0.325452	0.283856	0.264967	0.543648	0.449635	0.496348	0.197409	0.213361	0.182075	0	0.240566	0.135723	0.156132	0.138527	0.418732	0.583866	0.250872	0.142158	0.24945	0.284319	0.360587	0.25584	0.283795	0.181202	0.295361	0.245148	0.217856	0.510567	0.382574	0.308511	0.248362
Celeus_flavescens	0.297028	0.255112	0.278771	0.169707	0.244512	0.44646	0.158776	0.418675	0.199873	0.266337	0.38868	0.247963	0.234816	0.292088	0.48617	0.252315	0.302692	0.38734	0.381853	0.297898	0.32775	0.540018	0.416314	0.446742	0.194283	0.172893	0.212235	0.240566	0	0.228457	0.269685	0.229849	0.32208	0.528576	0.336375	0.251366	0.330931	0.332728	0.32899	0.228723	0.315848	0.217185	0.31658	0.314576	0.248035	0.446969	0.424867	0.255912	0.243625
Celeus_flavus	0.313564	0.279504	0.300173	0.157781	0.192768	0.428185	0.267109	0.322638	0.133605	0.228112	0.390754	0.34978	0.20095	0.304375	0.48541	0.298324	0.286402	0.301845	0.302817	0.311023	0.277601	0.483154	0.384573	0.452509	0.201688	0.237074	0.192878	0.135723	0.228457	0	0.202638	0.149508	0.389865	0.565537	0.280625	0.161932	0.330454	0.25494	0.378758	0.284631	0.337533	0.225908	0.350675	0.253681	0.26663	0.503078	0.341473	0.331907	0.217016
Celeus_grammicus	0.243286	0.198007	0.285793	0.202657	0.190072	0.57228	0.265161	0.408492	0.22383	0.207538	0.368124	0.306533	0.153866	0.373094	0.551985	0.33816	0.189535	0.359739	0.363946	0.286121	0.337509	0.610754	0.498721	0.56152	0.238103	0.247984	0.1962	0.156132	0.269685	0.202638	0	0.20359	0.401981	0.557443	0.270006	0.182161	0.227905	0.324077	0.37784	0.273549	0.242619	0.222472	0.271775	0.289231	0.235006	0.535621	0.446408	0.321303	0.321804
Celeus_loricatus	0.311477	0.26787	0.24416	0.158965	0.183147	0.482981	0.258055	0.358256	0.165456	0.215475	0.386853	0.336626	0.187385	0.323743	0.47809	0.27793	0.260937	0.291118	0.327602	0.300371	0.272838	0.490699	0.385275	0.438919	0.210845	0.235636	0.166535	0.138527	0.229849	0.149508	0.20359	0	0.404536	0.582473	0.251453	0.178207	0.287696	0.275835	0.346554	0.283172	0.302645	0.231434	0.327149	0.226914	0.24554	0.471508	0.360136	0.337419	0.219402
Celeus_lugubris	0.508602	0.415399	0.348409	0.336456	0.4009	0.450917	0.30904	0.588921	0.346008	0.379908	0.504794	0.382031	0.39112	0.430771	0.568893	0.283669	0.411973	0.432812	0.398575	0.341774	0.452837	0.599637	0.439608	0.461427	0.380565	0.346757	0.32669	0.418732	0.32208	0.389865	0.401981	0.404536	0	0.414002	0.402829	0.425414	0.438376	0.455611	0.372401	0.331051	0.364484	0.326295	0.276432	0.397855	0.424797	0.466361	0.575187	0.241123	0.383657
Celeus_obrieni	0.664427	0.573304	0.51164	0.536541	0.579813	0.569015	0.520939	0.732081	0.564358	0.566535	0.642959	0.505148	0.544411	0.613869	0.730512	0.522048	0.586742	0.642855	0.497983	0.555495	0.650446	0.72934	0.644389	0.613434	0.558092	0.560945	0.520359	0.583866	0.528576	0.565537	0.557443	0.582473	0.414002	0	0.555451	0.581762	0.569073	0.604785	0.645165	0.579846	0.469451	0.520656	0.523027	0.532523	0.642181	0.670843	0.72915	0.418009	0.607447
Celeus_spectabilis	0.353453	0.322754	0.318789	0.27413	0.280684	0.557731	0.368622	0.484537	0.302948	0.315222	0.409384	0.330057	0.266687	0.459861	0.592911	0.376024	0.294013	0.405224	0.320067	0.399705	0.414069	0.591376	0.51494	0.541728	0.369806	0.359881	0.254445	0.250872	0.336375	0.280625	0.270006	0.251453	0.402829	0.555451	0	0.249728	0.309516	0.359774	0.41835	0.395028	0.298153	0.292688	0.359985	0.208031	0.384899	0.556574	0.498357	0.396666	0.36618
Celeus_torquatus	0.250882	0.223742	0.281873	0.171629	0.186483	0.568374	0.272552	0.357144	0.18376	0.20277	0.362538	0.291992	0.167203	0.352923	0.533073	0.355869	0.262248	0.364628	0.34642	0.301559	0.289544	0.589928	0.48976	0.530244	0.211554	0.251954	0.184081	0.142158	0.251366	0.161932	0.182161	0.178207	0.425414	0.581762	0.249728	0	0.286759	0.254251	0.391281	0.274157	0.292134	0.20533	0.312483	0.254907	0.224625	0.532811	0.393202	0.326945	0.29569
Celeus_undatus	0.2812	0.224667	0.296606	0.294345	0.223454	0.540617	0.368632	0.469704	0.312631	0.226344	0.361221	0.363415	0.210898	0.410061	0.589608	0.324655	0.16472	0.35548	0.352529	0.275129	0.36616	0.595828	0.461684	0.552616	0.29612	0.289639	0.269447	0.24945	0.330931	0.330454	0.227905	0.287696	0.438376	0.569073	0.309516	0.286759	0	0.450454	0.382258	0.316373	0.255818	0.276217	0.267721	0.28787	0.285447	0.510129	0.508736	0.360664	0.371455
Chrysocolaptes_erythrocephalus	0.402938	0.398911	0.420687	0.240533	0.344076	0.592785	0.340533	0.297347	0.295185	0.380654	0.417689	0.360215	0.333882	0.44151	0.534285	0.465113	0.439207	0.468144	0.469063	0.448287	0.331777	0.608229	0.568428	0.600228	0.324709	0.373841	0.297475	0.284319	0.332728	0.25494	0.324077	0.275835	0.455611	0.604785	0.359774	0.254251	0.450454	0	0.52088	0.396926	0.4018	0.319812	0.439399	0.360845	0.358855	0.643046	0.314152	0.366369	0.295875
Chrysocolaptes_festivus	0.4316	0.415609	0.343496	0.344932	0.322841	0.416273	0.302268	0.531822	0.306042	0.349991	0.516725	0.522976	0.34925	0.275334	0.433393	0.238981	0.372133	0.324241	0.460594	0.337179	0.404008	0.428838	0.317961	0.337415	0.33038	0.264477	0.341962	0.360587	0.32899	0.378758	0.37784	0.346554	0.372401	0.645165	0.41835	0.391281	0.382258	0.52088	0	0.278653	0.49794	0.330202	0.358127	0.410736	0.318611	0.238868	0.415664	0.422136	0.270497
Chrysocolaptes_guttacristatus	0.266548	0.263748	0.301205	0.219156	0.246566	0.497582	0.187862	0.395687	0.243928	0.23771	0.420389	0.318404	0.259783	0.287285	0.503802	0.284215	0.297054	0.344115	0.426044	0.23811	0.268814	0.546103	0.420628	0.469541	0.16461	0.123999	0.244261	0.25584	0.228723	0.284631	0.273549	0.283172	0.331051	0.579846	0.395028	0.274157	0.316373	0.396926	0.278653	0	0.396816	0.197583	0.239712	0.382263	0.159385	0.390188	0.417978	0.27101	0.270966
Chrysocolaptes_haematribon	0.364892	0.246303	0.259808	0.304345	0.307366	0.583114	0.318307	0.545173	0.341393	0.276387	0.388087	0.232462	0.246562	0.492195	0.652779	0.37646	0.246243	0.449595	0.308006	0.323743	0.457841	0.695972	0.552132	0.590842	0.371928	0.368116	0.25678	0.283795	0.315848	0.337533	0.242619	0.302645	0.364484	0.469451	0.298153	0.292134	0.255818	0.4018	0.49794	0.396816	0	0.309043	0.264161	0.270923	0.400279	0.586231	0.579724	0.269302	0.43662
Chrysocolaptes_lucidus	0.233985	0.217796	0.289066	0.188889	0.187106	0.514101	0.211003	0.411932	0.209552	0.196858	0.355734	0.288912	0.179837	0.296405	0.522352	0.291219	0.255942	0.341555	0.36508	0.258367	0.258847	0.586809	0.471879	0.50851	0.18027	0.160486	0.206658	0.181202	0.217185	0.225908	0.222472	0.231434	0.326295	0.520656	0.292688	0.20533	0.276217	0.319812	0.330202	0.197583	0.309043	0	0.255003	0.279675	0.201873	0.481477	0.421745	0.219267	0.269893
Chrysocolaptes_stricklandi	0.355764	0.27324	0.2841	0.297603	0.281591	0.526028	0.283702	0.500649	0.340712	0.252487	0.408265	0.295021	0.253957	0.410565	0.598421	0.320884	0.256833	0.375169	0.370644	0.199747	0.367192	0.63531	0.490207	0.513583	0.315021	0.275567	0.249376	0.295361	0.31658	0.350675	0.271775	0.327149	0.276432	0.523027	0.359985	0.312483	0.267721	0.439399	0.358127	0.239712	0.264161	0.255003	0	0.34235	0.277441	0.452276	0.530801	0.233671	0.375165
Chrysocolaptes_strictus	0.395579	0.333636	0.273121	0.282807	0.234117	0.474053	0.339954	0.45329	0.257893	0.258782	0.394682	0.330065	0.24831	0.417538	0.555855	0.28686	0.303834	0.334446	0.256017	0.351456	0.365548	0.551776	0.402046	0.494703	0.324169	0.328668	0.261434	0.245148	0.314576	0.253681	0.289231	0.226914	0.397855	0.532523	0.208031	0.254907	0.28787	0.360845	0.410736	0.382263	0.270923	0.279675	0.34235	0	0.378005	0.526629	0.471716	0.358426	0.351377
Chrysocolaptes_xanthocephalus	0.203203	0.24118	0.301453	0.223858	0.232559	0.559454	0.250452	0.3558	0.247047	0.236538	0.392688	0.34133	0.237975	0.314267	0.514772	0.325071	0.265567	0.353212	0.436583	0.269144	0.25792	0.582321	0.473463	0.519495	0.159118	0.173698	0.254944	0.217856	0.248035	0.26663	0.235006	0.24554	0.424797	0.642181	0.384899	0.224625	0.285447	0.358855	0.318611	0.159385	0.400279	0.201873	0.277441	0.378005	0	0.450315	0.401176	0.324907	0.297961
Colaptes_atricollis	0.597196	0.50146	0.372119	0.491928	0.466801	0.410004	0.413584	0.634772	0.432029	0.429501	0.612983	0.617748	0.499961	0.35403	0.430447	0.333245	0.485493	0.34682	0.498332	0.377698	0.531214	0.358722	0.278572	0.265633	0.457348	0.407053	0.491128	0.510567	0.446969	0.503078	0.535621	0.471508	0.466361	0.670843	0.556574	0.532811	0.510129	0.643046	0.238868	0.390188	0.586231	0.481477	0.452276	0.526629	0.450315	0	0.440704	0.516539	0.397025
Colaptes_auratus	0.475027	0.495358	0.462936	0.387168	0.39986	0.518367	0.415479	0.278337	0.357706	0.409004	0.520937	0.559828	0.4408	0.328305	0.370045	0.402388	0.497241	0.357816	0.513467	0.460427	0.353816	0.382479	0.417349	0.43136	0.375307	0.389855	0.439205	0.382574	0.424867	0.341473	0.446408	0.360136	0.575187	0.72915	0.498357	0.393202	0.508736	0.314152	0.415664	0.417978	0.579724	0.421745	0.530801	0.471716	0.401176	0.440704	0	0.523819	0.282654
Colaptes_auricularis	0.390412	0.279996	0.293104	0.256163	0.312737	0.526931	0.222509	0.522928	0.31061	0.275397	0.427275	0.257101	0.293606	0.393689	0.609128	0.309008	0.326857	0.414068	0.383403	0.272723	0.370507	0.661061	0.514289	0.542485	0.291071	0.256142	0.239047	0.308511	0.255912	0.331907	0.321303	0.337419	0.241123	0.418009	0.396666	0.326945	0.360664	0.366369	0.422136	0.27101	0.269302	0.219267	0.233671	0.358426	0.324907	0.516539	0.523819	0	0.362981
Colaptes_campestris	0.383819	0.370042	0.344514	0.21662	0.279403	0.384741	0.240841	0.345229	0.195882	0.287763	0.448946	0.447622	0.291956	0.233964	0.381179	0.218231	0.351537	0.322559	0.405642	0.336429	0.287974	0.40613	0.318007	0.346227	0.256161	0.223346	0.27593	0.248362	0.243625	0.217016	0.321804	0.219402	0.383657	0.607447	0.36618	0.29569	0.371455	0.295875	0.270497	0.270966	0.43662	0.269893	0.375165	0.351377	0.297961	0.397025	0.282654	0.362981	0
Colaptes_chrysoides	0.744613	0.693285	0.553264	0.686553	0.607612	0.56835	0.643599	0.730192	0.618764	0.577114	0.764248	0.826995	0.675849	0.489846	0.450132	0.547585	0.646887	0.470952	0.647049	0.561955	0.665828	0.400791	0.450175	0.382634	0.623795	0.601989	0.68264	0.662141	0.67284	0.669196	0.7071	0.620081	0.758435	0.889725	0.747323	0.699232	0.650821	0.800634	0.459455	0.620032	0.77429	0.668267	0.686759	0.669327	0.615284	0.311332	0.526075	0.762345	0.572995
Colaptes_fernandinae	0.344082	0.312357	0.310922	0.214483	0.261624	0.511569	0.26	0.472097	0.25284	0.255307	0.401293	0.302988	0.217422	0.365471	0.548515	0.288282	0.28805	0.371992	0.372819	0.281379	0.323075	0.599282	0.458265	0.501791	0.243955	0.241441	0.210123	0.256393	0.264075	0.256616	0.272202	0.265733	0.225784	0.449902	0.319642	0.27427	0.303161	0.341371	0.360972	0.269127	0.295172	0.192291	0.239421	0.288215	0.306294	0.512743	0.488594	0.209193	0.305083
Colaptes_melanochloros	0.425277	0.410323	0.376047	0.271739	0.321045	0.393449	0.292156	0.314458	0.232277	0.319828	0.476458	0.493474	0.347424	0.224417	0.369121	0.277014	0.399814	0.297824	0.426483	0.361554	0.306702	0.354297	0.307663	0.339103	0.288322	0.271988	0.341547	0.285439	0.301724	0.23453	0.359638	0.255819	0.444177	0.649869	0.429586	0.328703	0.41838	0.302333	0.314858	0.315919	0.499962	0.325073	0.422741	0.388115	0.324573	0.380227	0.218658	0.423854	0.125743
Colaptes_pitius	0.381906	0.440421	0.452554	0.353032	0.345766	0.498689	0.41629	0.164225	0.342909	0.370765	0.494195	0.507787	0.387351	0.378365	0.473256	0.427317	0.440092	0.368969	0.489153	0.400733	0.249035	0.481158	0.441856	0.534536	0.293397	0.329037	0.400176	0.327246	0.406246	0.306861	0.397773	0.324335	0.541837	0.728415	0.466751	0.342077	0.4554	0.267731	0.437109	0.327628	0.559406	0.362429	0.45537	0.441444	0.307584	0.527207	0.213515	0.493159	0.282118
Colaptes_punctigula	0.375297	0.347185	0.261986	0.210435	0.223479	0.428851	0.267834	0.342371	0.165848	0.238763	0.431183	0.41195	0.274455	0.291571	0.433047	0.287584	0.345633	0.233465	0.334963	0.303861	0.28253	0.421232	0.316726	0.433116	0.251951	0.256003	0.250815	0.204368	0.277995	0.15297	0.275749	0.170483	0.436308	0.610371	0.328204	0.235095	0.355728	0.295367	0.348296	0.295718	0.40699	0.264958	0.388732	0.287943	0.295101	0.430111	0.280356	0.3732	0.203332
Colaptes_rivolii	0.286531	0.264565	0.279487	0.210652	0.220004	0.473376	0.215703	0.386301	0.207154	0.188378	0.429164	0.366218	0.236982	0.250324	0.444622	0.264778	0.297003	0.291405	0.409817	0.210173	0.271505	0.49584	0.36816	0.448192	0.149462	0.140121	0.246446	0.24052	0.230257	0.242393	0.25019	0.253736	0.353773	0.590375	0.37474	0.237569	0.314492	0.374381	0.257533	0.13789	0.412352	0.185434	0.279479	0.36431	0.174969	0.357501	0.344005	0.289138	0.235205
Colaptes_rubiginosus	0.307237	0.214334	0.177173	0.163902	0.212875	0.490424	0.15993	0.431951	0.172268	0.164203	0.377055	0.282581	0.21891	0.280546	0.485683	0.22765	0.250455	0.286712	0.320748	0.209765	0.33174	0.53306	0.360672	0.430802	0.191005	0.181522	0.158648	0.21639	0.193248	0.225613	0.246986	0.204231	0.319137	0.523124	0.321662	0.224463	0.28449	0.346525	0.302509	0.19152	0.305866	0.190707	0.256057	0.294136	0.20466	0.389701	0.41167	0.228806	0.241072
Colaptes_rupicola	0.569503	0.560913	0.464044	0.431148	0.439705	0.421237	0.443061	0.48851	0.379935	0.44037	0.615571	0.643764	0.472024	0.295811	0.30181	0.364901	0.529973	0.333879	0.538656	0.461828	0.420432	0.229577	0.334256	0.278453	0.420068	0.415455	0.484326	0.444077	0.442969	0.401454	0.50966	0.389278	0.514002	0.684811	0.531552	0.485982	0.527848	0.505082	0.33533	0.443354	0.62159	0.481003	0.546858	0.484534	0.465249	0.306432	0.307081	0.568453	0.293684
Dendrocopos_analis	0.416248	0.389873	0.38093	0.25376	0.30683	0.392456	0.326665	0.283598	0.236018	0.328187	0.429133	0.462722	0.33316	0.320062	0.447501	0.305459	0.39185	0.307127	0.384876	0.370272	0.272396	0.393714	0.358905	0.460125	0.300273	0.309604	0.320388	0.2666	0.288242	0.206847	0.331585	0.252612	0.477383	0.641363	0.404984	0.295297	0.39889	0.251731	0.400143	0.360825	0.452049	0.3322	0.468285	0.366513	0.355257	0.488456	0.259488	0.428745	0.202278
Dendrocopos_assimilis	0.753493	0.758879	0.71236	0.681502	0.688824	0.680899	0.691024	0.647459	0.638902	0.691993	0.727132	0.800552	0.715263	0.548281	0.448134	0.650715	0.752195	0.592807	0.731207	0.696309	0.660263	0.498871	0.605056	0.596098	0.668793	0.678579	0.720143	0.679991	0.68663	0.640735	0.719634	0.654843	0.752219	0.857745	0.747233	0.698116	0.74296	0.715079	0.659222	0.695912	0.804395	0.710227	0.766097	0.720746	0.700449	0.651745	0.579189	0.775053	0.609854
Dendrocopos_atratus	0.267396	0.282375	0.36581	0.284983	0.280023	0.491551	0.258604	0.439168	0.311872	0.284207	0.408431	0.31455	0.299493	0.346084	0.562259	0.318994	0.30034	0.391145	0.457597	0.288036	0.275054	0.586705	0.464744	0.499912	0.232662	0.20081	0.301301	0.296523	0.247219	0.342855	0.340577	0.328923	0.371403	0.650066	0.41619	0.334934	0.339963	0.429117	0.293579	0.179184	0.405278	0.216187	0.283212	0.386316	0.205472	0.430614	0.473921	0.299298	0.331804
Dendrocopos_auriceps	0.303861	0.381039	0.416034	0.374492	0.310319	0.567162	0.425576	0.411805	0.358179	0.288635	0.529449	0.510809	0.346519	0.405288	0.522081	0.419251	0.363639	0.353056	0.511101	0.342051	0.31355	0.532314	0.452849	0.550877	0.277332	0.318806	0.394065	0.331351	0.416221	0.362948	0.340172	0.347573	0.522661	0.782699	0.455088	0.317888	0.372251	0.491141	0.333385	0.297943	0.531342	0.343282	0.399201	0.441907	0.256422	0.442956	0.416088	0.513716	0.386782
Dendrocopos_canicapillus	0.284814	0.303204	0.351866	0.224508	0.246892	0.482651	0.28762	0.251804	0.234529	0.261674	0.424692	0.370407	0.27313	0.321225	0.465902	0.333142	0.338837	0.324307	0.412884	0.33	0.209542	0.473976	0.41711	0.501587	0.19136	0.236642	0.273215	0.213882	0.278628	0.208168	0.291434	0.217597	0.472096	0.627265	0.377482	0.230282	0.338781	0.267478	0.393707	0.260109	0.426569	0.267308	0.400021	0.345279	0.225687	0.491483	0.275407	0.374673	0.23431
Dendrocopos_cathpharius	0.22678	0.299267	0.402463	0.309233	0.268268	0.560826	0.375869	0.289065	0.314126	0.28116	0.439265	0.395481	0.288084	0.384784	0.545202	0.397858	0.327246	0.347105	0.463875	0.345516	0.235199	0.543303	0.474721	0.578619	0.216527	0.270602	0.339294	0.2626	0.321009	0.293241	0.313194	0.294992	0.550761	0.702914	0.438896	0.263875	0.3239	0.397064	0.437873	0.299891	0.457999	0.315496	0.411737	0.380482	0.22815	0.532724	0.383285	0.448552	0.356314
Dendrocopos_darjellensis	0.233972	0.317944	0.454868	0.318412	0.283851	0.598572	0.399032	0.304091	0.341332	0.315416	0.466884	0.439192	0.312225	0.413012	0.571884	0.429793	0.321771	0.4138	0.499683	0.37053	0.232137	0.599445	0.53132	0.608889	0.249942	0.29948	0.36574	0.281392	0.365765	0.31644	0.311679	0.313925	0.563935	0.760358	0.452848	0.285499	0.325284	0.430631	0.441422	0.310673	0.476657	0.336591	0.418338	0.42277	0.238439	0.569854	0.419677	0.476035	0.362118
Dendrocopos_dorae	0.821929	0.775446	0.636697	0.766429	0.684951	0.624439	0.716464	0.759666	0.698414	0.661641	0.809976	0.890181	0.762649	0.605634	0.592235	0.615969	0.736356	0.514294	0.708758	0.622211	0.711062	0.487582	0.53917	0.531049	0.704293	0.683722	0.765224	0.748269	0.735833	0.752207	0.791722	0.70338	0.832154	0.931985	0.830793	0.78283	0.719185	0.862102	0.572002	0.705532	0.842189	0.749445	0.766437	0.746968	0.698068	0.432872	0.595845	0.826009	0.658288
Dendrocopos_himalayensis	0.351006	0.421105	0.420909	0.390529	0.334256	0.580171	0.437724	0.374716	0.368151	0.333373	0.546563	0.535453	0.375816	0.421751	0.501487	0.428473	0.418228	0.331132	0.521393	0.344244	0.32332	0.531208	0.47145	0.560182	0.295311	0.344471	0.415416	0.358425	0.434357	0.379592	0.389098	0.363379	0.5248	0.777486	0.477086	0.339668	0.402656	0.470967	0.364886	0.327024	0.556097	0.37902	0.4309	0.457533	0.275372	0.457394	0.388031	0.533066	0.39724
Dendrocopos_hyperythrus	0.431105	0.485213	0.465041	0.384919	0.413944	0.514825	0.406102	0.318192	0.350452	0.406411	0.521604	0.53817	0.446706	0.387772	0.488446	0.407356	0.497479	0.331659	0.535555	0.40487	0.291579	0.422222	0.374631	0.518102	0.323585	0.361661	0.439804	0.399759	0.400994	0.355645	0.46651	0.375574	0.530055	0.736913	0.537212	0.399751	0.494374	0.451091	0.455027	0.362674	0.593958	0.416355	0.505257	0.481297	0.362203	0.510856	0.354365	0.514648	0.343891
Dendrocopos_kizuki	0.369265	0.426244	0.506156	0.382526	0.371903	0.55225	0.467477	0.19377	0.391935	0.384586	0.47252	0.520194	0.394431	0.454864	0.540297	0.483325	0.416577	0.397752	0.503548	0.444768	0.291244	0.510065	0.488382	0.624021	0.35382	0.401247	0.431246	0.332976	0.455409	0.318164	0.389756	0.37157	0.625472	0.76138	0.471541	0.346674	0.427135	0.296248	0.527918	0.420385	0.545767	0.410339	0.510447	0.466555	0.361421	0.617289	0.250363	0.546157	0.353209
Dendrocopos_leucopterus	0.665991	0.618776	0.505461	0.616457	0.591381	0.616842	0.571369	0.737613	0.604384	0.584897	0.702876	0.710554	0.610089	0.589409	0.690415	0.542784	0.57006	0.545692	0.582901	0.552933	0.642044	0.674236	0.572322	0.541732	0.622302	0.575597	0.59219	0.633966	0.634776	0.648812	0.610825	0.582117	0.590444	0.721004	0.653926	0.645574	0.563432	0.720078	0.453151	0.555267	0.623505	0.605033	0.511288	0.614399	0.533513	0.485779	0.671536	0.583221	0.592355
Dendrocopos_leucotos	0.369439	0.417738	0.452715	0.346529	0.369734	0.583612	0.410147	0.225583	0.339919	0.406554	0.474937	0.433416	0.397572	0.428724	0.518226	0.465912	0.45897	0.444347	0.502997	0.467502	0.316399	0.571434	0.535521	0.581296	0.326942	0.35952	0.39389	0.321892	0.377577	0.327819	0.402887	0.322847	0.601242	0.725003	0.446464	0.322497	0.479238	0.252737	0.506942	0.392061	0.494638	0.391218	0.516977	0.422527	0.346581	0.604709	0.276378	0.496617	0.317857
Dendrocopos_macei	0.254343	0.324373	0.475153	0.340803	0.269659	0.58391	0.404824	0.395722	0.345786	0.299966	0.492013	0.462428	0.314855	0.401947	0.578099	0.422209	0.309214	0.41731	0.493572	0.367885	0.277236	0.595442	0.520692	0.594617	0.264175	0.289061	0.354203	0.284377	0.386031	0.319207	0.325586	0.333773	0.519109	0.802357	0.426801	0.307709	0.3358	0.472087	0.368303	0.278488	0.49666	0.296531	0.391266	0.416653	0.26353	0.528379	0.453478	0.481543	0.371917
Dendrocopos_maculatus	0.275217	0.238654	0.246079	0.118052	0.173219	0.487913	0.218813	0.393538	0.184257	0.200417	0.339623	0.276058	0.163279	0.332097	0.508912	0.266016	0.221556	0.336525	0.312337	0.259752	0.291954	0.545671	0.42408	0.481181	0.188751	0.207247	0.137367	0.160861	0.171344	0.167149	0.193847	0.143708	0.338328	0.527317	0.256203	0.187726	0.243744	0.275703	0.337121	0.247093	0.264742	0.187174	0.264605	0.238322	0.239935	0.484241	0.415014	0.248419	0.247593
Dendrocopos_mahrattensis	0.44344	0.43531	0.347283	0.308752	0.306192	0.399899	0.31542	0.456561	0.278157	0.340518	0.516465	0.529006	0.346677	0.249304	0.373904	0.257026	0.382148	0.277686	0.426441	0.334534	0.36154	0.366608	0.277744	0.30787	0.298896	0.267195	0.350921	0.317477	0.321019	0.308166	0.358817	0.28204	0.385556	0.634588	0.415601	0.37115	0.391997	0.451137	0.172083	0.294178	0.496402	0.329209	0.377679	0.388555	0.318817	0.250126	0.320462	0.430467	0.226864
Dendrocopos_major	0.431198	0.462979	0.451007	0.370654	0.374662	0.50744	0.393698	0.240745	0.346691	0.400417	0.503544	0.533315	0.417156	0.366803	0.447002	0.392004	0.471998	0.364406	0.486118	0.449386	0.319634	0.484759	0.43127	0.505057	0.359482	0.361333	0.421196	0.357662	0.412085	0.318763	0.421493	0.347522	0.557763	0.714444	0.473165	0.366581	0.478182	0.291204	0.435506	0.385883	0.560556	0.389002	0.501165	0.455519	0.373501	0.512695	0.180519	0.496458	0.271531
Dendrocopos_medius	0.360423	0.378654	0.366066	0.253392	0.268277	0.518438	0.294602	0.30708	0.242687	0.325739	0.460886	0.42408	0.30336	0.346015	0.473703	0.353666	0.384647	0.35414	0.427238	0.391376	0.273609	0.51442	0.45406	0.479697	0.288897	0.291663	0.308175	0.247357	0.313875	0.24016	0.313931	0.225723	0.483247	0.648131	0.357617	0.24386	0.39662	0.233339	0.387736	0.333808	0.429867	0.279769	0.417755	0.342614	0.293561	0.513501	0.271317	0.396181	0.210916
Dendrocopos_minor	0.404079	0.440922	0.430202	0.326467	0.339157	0.479429	0.356877	0.250424	0.304545	0.384144	0.505242	0.52337	0.372359	0.319741	0.408126	0.335456	0.432634	0.367639	0.490445	0.410657	0.298601	0.466417	0.408688	0.447506	0.310208	0.291514	0.370904	0.307337	0.351954	0.307097	0.387308	0.30646	0.491078	0.684327	0.430991	0.333154	0.442043	0.26806	0.3232	0.322815	0.528684	0.341663	0.448551	0.428569	0.311819	0.44547	0.192995	0.464205	0.190446
Dendrocopos_moluccensis	0.431723	0.416613	0.437838	0.340646	0.322756	0.524423	0.426997	0.271268	0.343671	0.349513	0.357653	0.497059	0.371067	0.414327	0.530305	0.441748	0.426281	0.342684	0.438819	0.39574	0.328847	0.447495	0.457312	0.587877	0.341781	0.379914	0.384752	0.29832	0.409227	0.284338	0.373621	0.320951	0.584415	0.717772	0.449138	0.338174	0.426857	0.31826	0.501206	0.40827	0.512885	0.374552	0.490341	0.418093	0.378323	0.57737	0.311997	0.496451	0.318275
Dendrocopos_nanus	0.357484	0.308356	0.285164	0.247753	0.240134	0.439265	0.209739	0.466828	0.239733	0.254654	0.439576	0.397327	0.261613	0.273727	0.481708	0.209886	0.290885	0.302194	0.41621	0.241195	0.311471	0.505093	0.35485	0.401521	0.252395	0.171379	0.248125	0.276124	0.244655	0.30746	0.278055	0.288101	0.298722	0.574074	0.375227	0.306176	0.298015	0.426981	0.1801	0.152693	0.394886	0.225412	0.222587	0.36288	0.230892	0.320582	0.413939	0.29635	0.245895
Dendrocopos_noguchii	0.246532	0.228423	0.3289	0.262443	0.191167	0.555532	0.336821	0.407505	0.235925	0.216217	0.385789	0.385464	0.186123	0.366406	0.555324	0.34968	0.212324	0.334624	0.396957	0.298807	0.307619	0.582043	0.481743	0.533964	0.236129	0.258324	0.258917	0.173087	0.332087	0.226577	0.205431	0.209729	0.442758	0.621484	0.29889	0.209075	0.224889	0.383347	0.361086	0.281145	0.330071	0.221807	0.308976	0.266179	0.24917	0.50944	0.436078	0.386301	0.322084
Dendrocopos_obsoletus	0.481327	0.381301	0.292969	0.345273	0.356402	0.346038	0.306432	0.533968	0.323577	0.326984	0.490479	0.466736	0.373809	0.309526	0.481463	0.223407	0.354633	0.333076	0.344491	0.308411	0.427445	0.447847	0.291793	0.294501	0.331929	0.284448	0.339803	0.385809	0.31195	0.377388	0.402792	0.349954	0.309207	0.486363	0.415412	0.408383	0.390422	0.526364	0.255384	0.285588	0.437766	0.335528	0.344505	0.367966	0.357358	0.299181	0.493815	0.344742	0.310159
Dendrocopos_ramsayi	0.437982	0.308853	0.309436	0.423889	0.333786	0.536868	0.446809	0.5592	0.426089	0.317029	0.425111	0.441096	0.351321	0.490133	0.61938	0.383428	0.285566	0.35805	0.367697	0.279964	0.455987	0.583536	0.469594	0.562151	0.409687	0.396821	0.377123	0.382419	0.439669	0.42814	0.346272	0.406063	0.445025	0.548896	0.398016	0.389012	0.284477	0.538632	0.423297	0.396513	0.359494	0.405754	0.341109	0.366681	0.397707	0.461251	0.580235	0.428648	0.475716
Dendrocopos_syriacus	0.56585	0.553464	0.48169	0.451479	0.450114	0.497259	0.477075	0.405632	0.408986	0.459182	0.570075	0.638864	0.483122	0.379069	0.354749	0.427891	0.52684	0.327007	0.516273	0.482055	0.426663	0.320391	0.393382	0.417593	0.444711	0.443082	0.498788	0.430042	0.499457	0.395464	0.482765	0.40185	0.59124	0.729322	0.521579	0.465395	0.533845	0.425874	0.422257	0.482974	0.61741	0.485914	0.564277	0.496592	0.467627	0.385172	0.218893	0.588062	0.324871
Dendrocopos_temminckii	0.307012	0.190329	0.238075	0.221327	0.199957	0.513378	0.251548	0.414083	0.226422	0.177601	0.350125	0.25121	0.196248	0.357446	0.548825	0.308036	0.226461	0.343861	0.295498	0.224864	0.368386	0.587432	0.452701	0.523187	0.263486	0.262607	0.168238	0.196506	0.243258	0.219478	0.215515	0.225231	0.366554	0.528097	0.284295	0.193661	0.26642	0.315121	0.38652	0.272071	0.251927	0.214931	0.258828	0.257885	0.279343	0.475335	0.44018	0.269967	0.315484
Dendropicos_abyssinicus	0.413784	0.377744	0.34685	0.313341	0.273155	0.392821	0.27075	0.428708	0.248193	0.279934	0.484683	0.475538	0.301859	0.23491	0.409357	0.233533	0.355269	0.247323	0.4231	0.282378	0.288266	0.35956	0.271198	0.3625	0.272467	0.236227	0.321304	0.30383	0.288967	0.292948	0.362101	0.291399	0.404064	0.626525	0.444733	0.346311	0.33794	0.451254	0.255457	0.269245	0.470897	0.29026	0.354843	0.370342	0.309789	0.32338	0.332759	0.392123	0.218495
Dendropicos_elachus	0.744651	0.73548	0.668553	0.657938	0.65978	0.665222	0.663205	0.664359	0.609307	0.669352	0.754203	0.765114	0.687043	0.527446	0.406297	0.613747	0.727959	0.567511	0.689294	0.686556	0.663987	0.493541	0.57714	0.574209	0.664814	0.656926	0.674788	0.668247	0.654309	0.620677	0.704235	0.630696	0.736002	0.830342	0.695028	0.675915	0.721084	0.69608	0.645757	0.692438	0.759068	0.694437	0.752753	0.666898	0.702993	0.637412	0.574762	0.738971	0.590575
Dendropicos_fuscescens	0.491602	0.454587	0.369066	0.362085	0.350199	0.38097	0.338568	0.467818	0.294008	0.351476	0.530985	0.535871	0.381188	0.161756	0.295433	0.259318	0.426938	0.27013	0.43719	0.359166	0.366345	0.257898	0.286673	0.24103	0.34407	0.321557	0.372536	0.371843	0.336664	0.328422	0.41934	0.311609	0.437502	0.614485	0.441438	0.405935	0.413216	0.480684	0.292407	0.366198	0.514521	0.374324	0.448677	0.393084	0.394537	0.324371	0.305128	0.462145	0.25415
Dendropicos_gabonensis	0.471538	0.384346	0.3414	0.411887	0.343205	0.448573	0.474542	0.53077	0.39975	0.293819	0.490676	0.492195	0.351223	0.466262	0.569884	0.366877	0.355181	0.307126	0.311282	0.326574	0.442369	0.487259	0.344115	0.487567	0.394122	0.401599	0.374585	0.371632	0.451633	0.396304	0.387739	0.375926	0.499698	0.592567	0.359042	0.384591	0.301761	0.561063	0.42206	0.43149	0.407339	0.403901	0.429786	0.332564	0.446353	0.446576	0.537496	0.489764	0.436963
Dendropicos_lugubris	0.448618	0.343818	0.242821	0.387734	0.294596	0.48485	0.402031	0.502312	0.361332	0.220707	0.463329	0.46023	0.32308	0.400675	0.513047	0.296855	0.302451	0.198993	0.325108	0.225776	0.412332	0.463019	0.367031	0.466622	0.332447	0.345867	0.346847	0.335775	0.400051	0.377407	0.346984	0.323757	0.434798	0.587791	0.379181	0.378206	0.282202	0.531212	0.38338	0.36449	0.376848	0.355714	0.32813	0.336779	0.351156	0.382814	0.454235	0.415082	0.394651
Dendropicos_poecilolaemus	0.395511	0.357297	0.292338	0.235792	0.278378	0.448054	0.291121	0.511096	0.285464	0.303923	0.439048	0.385429	0.265499	0.407785	0.556265	0.288523	0.315925	0.380974	0.288963	0.331795	0.370337	0.548592	0.40703	0.451276	0.288198	0.2786	0.231503	0.295843	0.290036	0.289167	0.304871	0.28722	0.297532	0.411151	0.267342	0.306228	0.313317	0.394226	0.346132	0.317863	0.316589	0.242801	0.29709	0.26042	0.352872	0.462654	0.502801	0.273576	0.339848
Dendropicos_spodocephalus	0.606503	0.597798	0.550627	0.484804	0.505275	0.491442	0.500752	0.386473	0.43086	0.503144	0.521606	0.664557	0.536371	0.363731	0.38759	0.447627	0.59564	0.381129	0.583769	0.514788	0.455063	0.240934	0.389839	0.413924	0.485035	0.485315	0.532122	0.488515	0.500034	0.433127	0.547714	0.459305	0.602128	0.76433	0.596897	0.521239	0.587577	0.47766	0.472696	0.514537	0.67242	0.530373	0.604185	0.56139	0.515458	0.464948	0.298934	0.620558	0.344188
Dendropicos_stierlingi	0.594231	0.523203	0.370762	0.424227	0.482769	0.375962	0.311071	0.647781	0.391061	0.476003	0.601315	0.509725	0.482133	0.415991	0.559213	0.278072	0.491947	0.441855	0.480199	0.400459	0.485217	0.551742	0.387818	0.39447	0.456864	0.378897	0.428629	0.515076	0.361948	0.477548	0.486766	0.470287	0.230964	0.509151	0.536021	0.528124	0.500113	0.555436	0.283545	0.376319	0.446384	0.434494	0.362865	0.482699	0.462495	0.360864	0.567766	0.320194	0.375703
Dinopium_benghalense	0.391113	0.380904	0.330684	0.282419	0.24197	0.412918	0.285722	0.421857	0.241611	0.298792	0.48511	0.49226	0.286921	0.249941	0.42583	0.236187	0.331302	0.255136	0.431164	0.300134	0.283545	0.405701	0.307642	0.343825	0.273945	0.226795	0.307044	0.256958	0.304123	0.275722	0.319766	0.233726	0.388416	0.639427	0.374929	0.323301	0.335074	0.406972	0.174549	0.247096	0.474732	0.290695	0.329909	0.361999	0.27701	0.299072	0.323288	0.394628	0.195384
Dinopium_everetti	0.323226	0.326029	0.365086	0.187953	0.270582	0.532858	0.275107	0.347406	0.228165	0.309696	0.434586	0.282575	0.270306	0.368027	0.556776	0.393325	0.377784	0.396442	0.39533	0.391671	0.266868	0.555223	0.491062	0.549988	0.251344	0.277215	0.238142	0.202327	0.248791	0.172599	0.273793	0.208367	0.392457	0.572518	0.304914	0.227932	0.396308	0.189009	0.471236	0.318385	0.349739	0.238861	0.38566	0.291975	0.308551	0.607369	0.389775	0.289495	0.261348
Dinopium_javanense	0.262003	0.245433	0.332484	0.178456	0.180324	0.45759	0.273221	0.320593	0.177211	0.194927	0.397736	0.361981	0.194554	0.272706	0.486308	0.309273	0.256851	0.31387	0.357604	0.262875	0.230964	0.506176	0.41286	0.463864	0.147343	0.196661	0.207516	0.138309	0.248164	0.13683	0.212573	0.17507	0.399524	0.557981	0.322374	0.175786	0.286499	0.280188	0.343643	0.236547	0.37135	0.179911	0.317256	0.288879	0.213175	0.485268	0.344907	0.302934	0.223844
Dinopium_rafflesii	0.309554	0.285047	0.41379	0.379161	0.338465	0.613343	0.405042	0.409607	0.374864	0.315258	0.407691	0.329704	0.351036	0.45284	0.613068	0.437862	0.34521	0.396578	0.447914	0.380607	0.360958	0.597284	0.50418	0.640062	0.320953	0.36376	0.383239	0.33622	0.3691	0.370335	0.351186	0.365156	0.583103	0.710095	0.441391	0.316497	0.353705	0.450268	0.527422	0.375451	0.399758	0.37902	0.47158	0.368862	0.341014	0.59857	0.493119	0.469107	0.452613
Dinopium_shorii	0.296767	0.377964	0.477332	0.372056	0.339151	0.630511	0.38794	0.470187	0.374722	0.370543	0.534074	0.500253	0.368409	0.433659	0.605849	0.44632	0.378902	0.460679	0.561764	0.421695	0.345776	0.632599	0.540409	0.591411	0.311563	0.313088	0.382527	0.340501	0.405622	0.381347	0.34439	0.377946	0.533163	0.853865	0.47196	0.343055	0.416802	0.508829	0.346559	0.282631	0.549925	0.326182	0.406958	0.489234	0.267366	0.50433	0.503089	0.50099	0.409239
Dryocopus_galeatus	0.393741	0.316788	0.43346	0.420143	0.459394	0.758274	0.400878	0.602595	0.483306	0.420525	0.455677	0.23672	0.403699	0.59093	0.754776	0.542029	0.391681	0.612827	0.511292	0.478198	0.547267	0.81676	0.711563	0.744097	0.433	0.453078	0.392023	0.441786	0.366471	0.470459	0.405718	0.463032	0.470702	0.521442	0.453756	0.425294	0.405432	0.481924	0.67897	0.477453	0.292819	0.424298	0.439649	0.463184	0.466146	0.764311	0.680808	0.340983	0.55824
Dryocopus_hodgei	0.296237	0.293067	0.337555	0.207693	0.240687	0.563157	0.334024	0.365271	0.262356	0.26919	0.387927	0.32971	0.202003	0.420393	0.532568	0.370628	0.273684	0.407669	0.382354	0.358574	0.333679	0.586363	0.521033	0.558959	0.283694	0.300387	0.230915	0.184385	0.302364	0.223537	0.205503	0.202217	0.4134	0.567907	0.236483	0.216239	0.282731	0.251403	0.42155	0.344827	0.284728	0.243014	0.335626	0.283224	0.307678	0.574839	0.395726	0.356195	0.260991
Dryocopus_javensis	0.299724	0.210772	0.266695	0.212204	0.229256	0.519036	0.229734	0.470858	0.266353	0.206734	0.377618	0.257164	0.202893	0.375806	0.574218	0.298343	0.245146	0.373584	0.327432	0.231869	0.350597	0.634515	0.491074	0.522574	0.251131	0.228961	0.190682	0.223047	0.242416	0.262181	0.224371	0.273027	0.276908	0.449404	0.308419	0.250597	0.26721	0.369237	0.370886	0.239376	0.232983	0.18394	0.190087	0.295856	0.272322	0.483377	0.485592	0.178084	0.340206
Dryocopus_lineatus	0.288087	0.265657	0.266731	0.12377	0.202578	0.454366	0.207786	0.352378	0.126589	0.219396	0.38652	0.348287	0.204144	0.27248	0.449732	0.246221	0.277461	0.315744	0.35355	0.301099	0.240426	0.475539	0.375494	0.415586	0.178795	0.186662	0.177342	0.153227	0.195528	0.131044	0.222117	0.133496	0.368269	0.564788	0.294216	0.183576	0.309605	0.262273	0.319703	0.231596	0.343124	0.198627	0.342751	0.274419	0.234205	0.454263	0.337009	0.292868	0.158118
Dryocopus_martius	0.420039	0.474287	0.488236	0.353638	0.402359	0.582356	0.422124	0.23017	0.36939	0.432239	0.474985	0.485555	0.418178	0.468042	0.533466	0.492709	0.500017	0.468516	0.504085	0.488874	0.332485	0.58828	0.560776	0.615159	0.372365	0.391671	0.41063	0.352937	0.411858	0.327247	0.416831	0.359507	0.575233	0.719003	0.460328	0.34573	0.507169	0.256264	0.541065	0.42143	0.515361	0.390006	0.516665	0.460022	0.400528	0.640533	0.289183	0.48381	0.34742
Dryocopus_pileatus	0.426316	0.475102	0.492958	0.353421	0.389337	0.599294	0.415948	0.284807	0.365153	0.433101	0.506038	0.498403	0.415151	0.459257	0.535798	0.477586	0.491181	0.484924	0.509563	0.493111	0.353528	0.59822	0.569785	0.594068	0.367089	0.394714	0.415927	0.355327	0.412575	0.340004	0.420422	0.359348	0.564919	0.712298	0.463757	0.357611	0.499869	0.272119	0.528187	0.425031	0.528556	0.392289	0.51595	0.448129	0.400951	0.631879	0.246449	0.488346	0.34693
Dryocopus_schulzi	0.438261	0.361142	0.318156	0.314549	0.346169	0.486835	0.243402	0.53637	0.338997	0.318318	0.471417	0.328522	0.343554	0.382191	0.583511	0.313821	0.37249	0.400175	0.419942	0.274397	0.362798	0.614202	0.48385	0.486637	0.326784	0.26986	0.294323	0.361651	0.285557	0.383067	0.362752	0.369408	0.238339	0.464083	0.445489	0.38605	0.395277	0.413574	0.366239	0.269679	0.335827	0.258228	0.227846	0.409736	0.334287	0.450796	0.507465	0.158719	0.365405
Gecinulus_grantia	0.287366	0.316108	0.424363	0.298372	0.325163	0.670385	0.316773	0.39688	0.361348	0.350354	0.447992	0.296455	0.308331	0.46358	0.639478	0.485265	0.390806	0.486799	0.515927	0.423458	0.326303	0.678397	0.631995	0.659187	0.297917	0.323584	0.3126	0.304334	0.308446	0.339165	0.310809	0.338836	0.482399	0.624519	0.412422	0.28612	0.41443	0.356729	0.534191	0.340802	0.37865	0.313742	0.398766	0.422447	0.317234	0.640294	0.498679	0.341829	0.422807
Gecinulus_viridis	0.272021	0.188246	0.27797	0.244075	0.225056	0.543789	0.24602	0.417139	0.283959	0.176648	0.368261	0.252577	0.20102	0.335628	0.561151	0.291069	0.236058	0.351809	0.342877	0.234205	0.330288	0.607109	0.464307	0.511965	0.212707	0.203437	0.222842	0.220471	0.256974	0.281593	0.24455	0.27301	0.348096	0.539414	0.324474	0.248691	0.232467	0.398338	0.375522	0.212176	0.259074	0.199458	0.203111	0.306786	0.238197	0.488834	0.46145	0.231258	0.313402
Geocolaptes_olivaceus	0.498786	0.476704	0.395149	0.387222	0.364745	0.367262	0.377263	0.469279	0.298115	0.368173	0.576273	0.581236	0.397623	0.272252	0.428117	0.291724	0.467584	0.288036	0.474303	0.388814	0.377788	0.354857	0.230833	0.307328	0.329198	0.313772	0.405574	0.368679	0.388878	0.33475	0.419572	0.333836	0.453526	0.678165	0.480369	0.403996	0.459027	0.495818	0.225576	0.340733	0.569603	0.370956	0.44322	0.405047	0.359212	0.271185	0.343504	0.495692	0.293647
Hemicircus_canente	0.313385	0.257417	0.32868	0.274198	0.264039	0.528845	0.286666	0.493386	0.318996	0.272791	0.429353	0.327775	0.264846	0.391667	0.589449	0.341913	0.270933	0.402119	0.393805	0.239147	0.352413	0.638658	0.509539	0.532116	0.283951	0.241037	0.260797	0.275786	0.290106	0.329529	0.275731	0.332532	0.295878	0.541886	0.36003	0.299292	0.294093	0.435042	0.33647	0.219486	0.305242	0.230599	0.170004	0.368217	0.270597	0.460523	0.511419	0.24365	0.359353
Hemicircus_concretus	0.268088	0.160578	0.281279	0.272699	0.221396	0.549683	0.312187	0.441405	0.285266	0.199688	0.313128	0.22336	0.209235	0.401567	0.598089	0.32591	0.19884	0.374316	0.305825	0.278922	0.388054	0.633443	0.492837	0.544115	0.274006	0.287916	0.239243	0.211228	0.258325	0.275719	0.23549	0.259163	0.421715	0.562423	0.293029	0.241704	0.228279	0.39348	0.438919	0.317594	0.205799	0.253158	0.290073	0.255092	0.298765	0.542437	0.503483	0.297572	0.372527
Jynx_ruficollis	0.548008	0.515303	0.378886	0.391329	0.395527	0.354101	0.403856	0.471959	0.356304	0.398524	0.579418	0.596411	0.434301	0.355569	0.436934	0.308274	0.464086	0.241731	0.445401	0.363983	0.366368	0.274403	0.229538	0.347585	0.389068	0.366978	0.424686	0.409248	0.406838	0.381802	0.471192	0.348988	0.472323	0.653166	0.457328	0.458301	0.444774	0.51868	0.304927	0.400475	0.555254	0.436185	0.479086	0.416005	0.438436	0.303119	0.376482	0.517521	0.292893
Jynx_torquilla	0.597133	0.604542	0.544916	0.498958	0.51027	0.526519	0.527728	0.398891	0.459337	0.513142	0.594273	0.677249	0.544566	0.398059	0.355862	0.476489	0.589264	0.365912	0.57916	0.508259	0.44248	0.327696	0.436978	0.461172	0.4751	0.489418	0.547505	0.492497	0.537016	0.454477	0.537894	0.46305	0.628127	0.78688	0.588433	0.511966	0.582444	0.452595	0.462774	0.508967	0.67051	0.529868	0.598762	0.559512	0.498189	0.455091	0.258817	0.634507	0.381308
Meiglyptes_jugularis	0.340384	0.232543	0.272275	0.235421	0.299969	0.465717	0.24136	0.483274	0.272094	0.262257	0.361757	0.262958	0.25049	0.36105	0.575356	0.2815	0.271982	0.433209	0.350971	0.258266	0.417005	0.601785	0.451862	0.480668	0.263443	0.267321	0.228068	0.28414	0.208528	0.290765	0.278554	0.308182	0.270581	0.427543	0.384613	0.288261	0.309897	0.402121	0.397589	0.266935	0.233416	0.255708	0.247388	0.344835	0.333107	0.487927	0.519734	0.217073	0.329429
Meiglyptes_tristis	0.250362	0.152556	0.279956	0.227014	0.223966	0.56477	0.262031	0.43663	0.269125	0.188706	0.318174	0.19188	0.184102	0.382292	0.580544	0.329343	0.224851	0.38145	0.333892	0.267653	0.362588	0.642163	0.511701	0.561273	0.23532	0.247535	0.209407	0.191083	0.229164	0.255632	0.216439	0.242364	0.378849	0.534807	0.309233	0.229561	0.273778	0.369441	0.420394	0.270077	0.222982	0.196381	0.254924	0.284479	0.273008	0.516058	0.489951	0.262139	0.350568
Meiglyptes_tukki	0.231662	0.162692	0.304988	0.23481	0.196471	0.605379	0.321006	0.442301	0.26497	0.229036	0.344071	0.264885	0.166085	0.406699	0.587065	0.375316	0.195186	0.382566	0.383068	0.288151	0.365682	0.624561	0.520444	0.578727	0.265442	0.269547	0.200544	0.197284	0.267824	0.255147	0.20277	0.247391	0.446961	0.576047	0.260649	0.21196	0.211196	0.368187	0.402614	0.307272	0.253445	0.241583	0.286787	0.301822	0.272399	0.534275	0.493835	0.323718	0.359415
Melanerpes_aurifrons	0.48654	0.446675	0.370107	0.324902	0.331956	0.380632	0.335993	0.377471	0.263113	0.344338	0.480961	0.523001	0.375324	0.2166	0.344322	0.273345	0.418158	0.264297	0.396163	0.381026	0.353374	0.287884	0.273656	0.299731	0.343277	0.322736	0.348837	0.327591	0.330034	0.254935	0.392169	0.276392	0.456525	0.636907	0.415759	0.379121	0.420733	0.393537	0.311978	0.379237	0.499231	0.374328	0.458653	0.382136	0.395749	0.357173	0.247683	0.450376	0.206416
Melanerpes_cactorum	0.494276	0.484316	0.411609	0.338742	0.373253	0.405961	0.350743	0.422802	0.295034	0.387996	0.534418	0.56664	0.398399	0.238257	0.313752	0.299775	0.464596	0.339677	0.471405	0.405962	0.390444	0.297116	0.318946	0.251535	0.351108	0.331362	0.394162	0.367125	0.356578	0.328746	0.42523	0.320749	0.416995	0.652738	0.437768	0.406971	0.473526	0.39689	0.257442	0.353828	0.548668	0.392226	0.459197	0.441168	0.393698	0.298727	0.256166	0.488234	0.197032
Melanerpes_candidus	0.364197	0.357058	0.340577	0.201851	0.26352	0.375502	0.215959	0.384328	0.188339	0.287735	0.436031	0.416281	0.275168	0.236168	0.415236	0.200402	0.341743	0.348505	0.403116	0.339841	0.298706	0.439706	0.346896	0.361303	0.251097	0.202914	0.253976	0.254706	0.212174	0.229343	0.30707	0.24376	0.350179	0.567267	0.351128	0.295688	0.348939	0.311742	0.271584	0.250076	0.418272	0.240802	0.345586	0.346273	0.293828	0.402636	0.328916	0.322311	0.114729
Melanerpes_carolinus	0.459558	0.465765	0.435501	0.310135	0.36344	0.495217	0.353497	0.333742	0.29153	0.402255	0.511704	0.512364	0.395425	0.37023	0.465663	0.363275	0.466712	0.402128	0.45934	0.464967	0.353864	0.504197	0.450099	0.488927	0.353222	0.347228	0.377898	0.329561	0.352446	0.28337	0.395993	0.307209	0.50251	0.683623	0.434892	0.34427	0.480335	0.276893	0.427915	0.385043	0.515217	0.376113	0.495033	0.419545	0.380757	0.535032	0.226657	0.473561	0.24492
Melanerpes_chrysauchen	0.327131	0.322624	0.344796	0.174419	0.23612	0.540991	0.286231	0.318523	0.219892	0.278419	0.405691	0.334852	0.233948	0.375909	0.51885	0.370834	0.341155	0.398027	0.379361	0.37214	0.257117	0.54551	0.496781	0.531267	0.257781	0.288808	0.218322	0.186799	0.27802	0.171203	0.236511	0.186457	0.428184	0.593309	0.28589	0.184673	0.350999	0.186208	0.438917	0.318745	0.340527	0.255203	0.352891	0.282869	0.289962	0.57456	0.340589	0.345245	0.237619
Melanerpes_chrysogenys	0.412991	0.391805	0.317601	0.241978	0.275105	0.411197	0.269124	0.335433	0.208492	0.294156	0.464228	0.464225	0.314511	0.256449	0.398033	0.25365	0.36851	0.265173	0.382969	0.353587	0.298334	0.3852	0.304365	0.36244	0.289675	0.263296	0.281001	0.257357	0.28232	0.219144	0.334847	0.205831	0.424035	0.62195	0.357236	0.2992	0.381503	0.292262	0.298535	0.312225	0.444794	0.306658	0.403944	0.317465	0.326187	0.390707	0.237216	0.389867	0.143656
Melanerpes_cruentatus	0.301576	0.251364	0.257318	0.138518	0.173309	0.470768	0.209489	0.402312	0.150884	0.214534	0.377503	0.295796	0.16255	0.327491	0.514285	0.271919	0.251779	0.322484	0.303137	0.277555	0.302492	0.541982	0.413795	0.455733	0.218759	0.211806	0.161452	0.150172	0.201535	0.147678	0.18406	0.159454	0.331864	0.51573	0.243438	0.172115	0.268703	0.273361	0.333659	0.251775	0.283241	0.20011	0.275302	0.23222	0.267416	0.477639	0.403389	0.254757	0.242592
Melanerpes_erythrocephalus	0.425717	0.422199	0.395253	0.264899	0.329157	0.432079	0.303632	0.300182	0.231089	0.360987	0.459512	0.476516	0.350315	0.281961	0.399845	0.283066	0.427608	0.362533	0.421421	0.427207	0.305777	0.420576	0.365091	0.388641	0.305622	0.303933	0.329731	0.285282	0.295858	0.237415	0.356041	0.256401	0.446433	0.644286	0.382063	0.304262	0.437988	0.236812	0.340011	0.351109	0.479144	0.331989	0.449117	0.364189	0.344548	0.468459	0.216461	0.437646	0.168798
Melanerpes_flavifrons	0.301419	0.243372	0.334635	0.24897	0.319653	0.621817	0.26394	0.43154	0.337401	0.294532	0.370835	0.144216	0.282997	0.455513	0.617971	0.407159	0.323377	0.479903	0.396588	0.359693	0.385896	0.675994	0.575424	0.616662	0.284171	0.31844	0.256639	0.284001	0.234976	0.326942	0.278086	0.303692	0.403107	0.554867	0.327674	0.273004	0.35893	0.30295	0.51295	0.333624	0.24572	0.297286	0.309762	0.316701	0.317996	0.610109	0.51115	0.279224	0.378838
Melanerpes_formicivorus	0.3474	0.364654	0.32934	0.286686	0.281622	0.473634	0.264914	0.406804	0.246753	0.273722	0.488146	0.458081	0.306472	0.228693	0.380536	0.282056	0.371709	0.281465	0.461898	0.294743	0.282946	0.406893	0.325477	0.354288	0.218743	0.213271	0.322573	0.295242	0.290339	0.290799	0.324568	0.275157	0.406317	0.637162	0.429053	0.298452	0.388177	0.409799	0.218137	0.209728	0.481774	0.257206	0.359546	0.402085	0.244145	0.287854	0.264596	0.389002	0.233019
Melanerpes_herminieri	0.394879	0.301947	0.21424	0.282479	0.247671	0.441167	0.290724	0.479399	0.265532	0.23284	0.440355	0.400024	0.252973	0.324171	0.500671	0.230462	0.279763	0.260231	0.337331	0.206529	0.366004	0.517095	0.348659	0.411681	0.272591	0.230599	0.2533	0.293994	0.306053	0.316484	0.298557	0.265332	0.278668	0.540699	0.362129	0.312205	0.294239	0.452885	0.243278	0.225036	0.354494	0.249252	0.231613	0.324766	0.26492	0.334062	0.451433	0.284804	0.310937
Melanerpes_hoffmannii	0.40306	0.382578	0.280715	0.217625	0.258943	0.38527	0.260787	0.373944	0.182804	0.279812	0.475493	0.455955	0.285196	0.277786	0.410092	0.223037	0.349975	0.269643	0.355561	0.345721	0.301479	0.404757	0.308015	0.360287	0.25813	0.238253	0.266769	0.233506	0.254472	0.195406	0.30488	0.182464	0.371895	0.571918	0.305391	0.280536	0.364563	0.32131	0.281243	0.295837	0.420599	0.282766	0.389351	0.289736	0.301467	0.381892	0.297423	0.372059	0.136297
Melanerpes_hypopolius	0.559079	0.475534	0.316459	0.455454	0.431778	0.443988	0.369553	0.618915	0.407593	0.410089	0.589307	0.557773	0.462772	0.366436	0.48715	0.322949	0.446724	0.357079	0.478786	0.344499	0.507554	0.461947	0.328678	0.323607	0.4312	0.368169	0.43255	0.473044	0.415216	0.483916	0.476236	0.444947	0.405914	0.609009	0.517226	0.49016	0.46112	0.593498	0.226287	0.354121	0.489797	0.434073	0.371502	0.48758	0.3972	0.201539	0.459913	0.428173	0.385699
Melanerpes_lewis	0.501418	0.513793	0.46054	0.403303	0.407644	0.503027	0.427584	0.464921	0.371376	0.428037	0.605719	0.631587	0.450502	0.319149	0.346564	0.396457	0.497868	0.378918	0.55733	0.444195	0.399303	0.332345	0.37106	0.328066	0.378226	0.379254	0.458882	0.411304	0.450144	0.405261	0.459189	0.376083	0.538489	0.752302	0.516013	0.42229	0.512633	0.476359	0.28789	0.387489	0.62972	0.433878	0.501782	0.509222	0.373984	0.274906	0.273681	0.559427	0.307061
Melanerpes_portoricensis	0.382145	0.366026	0.355615	0.236032	0.275912	0.414196	0.298386	0.271941	0.207235	0.286382	0.43298	0.468544	0.316219	0.270481	0.428623	0.286108	0.366509	0.280274	0.384975	0.340225	0.255336	0.414235	0.337873	0.431636	0.236967	0.247803	0.300567	0.245546	0.294544	0.19022	0.315027	0.230275	0.44792	0.630869	0.390891	0.283836	0.380444	0.272479	0.359903	0.291761	0.47069	0.283124	0.411218	0.362277	0.2746	0.454254	0.229439	0.389214	0.166301
Melanerpes_pucherani	0.303493	0.251041	0.253926	0.139504	0.186804	0.480487	0.246522	0.351831	0.156711	0.215288	0.387134	0.326556	0.189783	0.311416	0.474776	0.298453	0.26667	0.320123	0.33732	0.280701	0.27691	0.499241	0.405356	0.455806	0.206004	0.220244	0.156645	0.149403	0.215076	0.143826	0.227705	0.121699	0.399958	0.569804	0.260263	0.163401	0.296916	0.24038	0.346886	0.265428	0.321086	0.210387	0.331235	0.263302	0.245926	0.4746	0.348979	0.311034	0.185756
Melanerpes_pulcher	0.400285	0.28477	0.22541	0.326115	0.304896	0.600232	0.343059	0.55758	0.341574	0.256917	0.400433	0.308836	0.270531	0.485322	0.600295	0.36265	0.285704	0.358988	0.340281	0.301714	0.472164	0.608961	0.484	0.568691	0.383286	0.370863	0.271	0.319757	0.358265	0.351263	0.265084	0.322881	0.386178	0.512104	0.260632	0.300621	0.292249	0.421876	0.469756	0.397949	0.230418	0.325334	0.298979	0.28302	0.389181	0.50943	0.546832	0.323292	0.445105
Melanerpes_pygmaeus	0.529927	0.497408	0.383823	0.368173	0.388817	0.395998	0.383232	0.378724	0.307119	0.391043	0.455927	0.563283	0.419315	0.349932	0.42623	0.312247	0.470826	0.286519	0.408007	0.417807	0.389101	0.335208	0.274922	0.416085	0.395627	0.389372	0.405851	0.379739	0.371898	0.311501	0.439348	0.322315	0.501352	0.66095	0.438607	0.411237	0.464173	0.422111	0.394119	0.437406	0.533529	0.439053	0.522166	0.395693	0.457249	0.429286	0.319271	0.502848	0.262513
Melanerpes_radiolatus	0.365577	0.332399	0.257916	0.187565	0.220409	0.438711	0.246946	0.391957	0.167557	0.268867	0.406742	0.375975	0.228598	0.32811	0.464202	0.24957	0.29923	0.297263	0.330628	0.328547	0.286515	0.470344	0.363268	0.411048	0.258817	0.240486	0.2032	0.195657	0.235294	0.164365	0.241084	0.149603	0.35845	0.558275	0.257268	0.223734	0.310637	0.281112	0.324714	0.301855	0.346106	0.245278	0.352761	0.246142	0.305181	0.466859	0.35938	0.32294	0.201226
Melanerpes_rubricapillus	0.411484	0.387568	0.305268	0.232548	0.268804	0.383573	0.270162	0.33658	0.183645	0.280178	0.482233	0.460793	0.303457	0.270001	0.410562	0.257641	0.370413	0.231439	0.341223	0.346921	0.294182	0.366386	0.264009	0.384753	0.27628	0.273626	0.290077	0.241967	0.285882	0.178797	0.30779	0.195294	0.43646	0.624857	0.359752	0.277552	0.375358	0.320537	0.324104	0.323613	0.444656	0.308291	0.413707	0.312083	0.320555	0.405052	0.258573	0.403228	0.17909
Melanerpes_striatus	0.48033	0.479412	0.435556	0.36418	0.383816	0.458661	0.371096	0.307447	0.318611	0.377464	0.442995	0.538623	0.428429	0.348132	0.44488	0.364658	0.484174	0.274083	0.449769	0.411063	0.322924	0.328617	0.337734	0.467034	0.352949	0.359211	0.413253	0.377667	0.391551	0.31641	0.438708	0.342486	0.538662	0.70763	0.483527	0.401579	0.477651	0.38775	0.427313	0.393869	0.564443	0.396762	0.515438	0.452009	0.402265	0.456509	0.252756	0.49663	0.269508
Melanerpes_superciliaris	0.456736	0.435908	0.398332	0.306138	0.337783	0.413981	0.38134	0.300828	0.256422	0.343558	0.415591	0.516664	0.369983	0.356624	0.469677	0.334057	0.428066	0.313408	0.398779	0.389455	0.331047	0.423121	0.326819	0.479864	0.328835	0.335583	0.36135	0.314399	0.364161	0.244287	0.374549	0.286791	0.48559	0.671312	0.438364	0.353003	0.41618	0.363274	0.429943	0.378135	0.509645	0.363678	0.468993	0.399468	0.373853	0.513592	0.33178	0.446631	0.243111
Melanerpes_uropygialis	0.664245	0.633058	0.508705	0.584324	0.523965	0.446219	0.565918	0.578985	0.506668	0.522909	0.68753	0.737462	0.584655	0.411893	0.418691	0.456712	0.58701	0.335655	0.563864	0.506628	0.497029	0.253729	0.324644	0.338198	0.541028	0.520155	0.590078	0.539991	0.58292	0.527403	0.612142	0.500106	0.658835	0.810728	0.614339	0.591684	0.55907	0.656812	0.392683	0.544323	0.699126	0.580894	0.617651	0.544547	0.548801	0.301533	0.415269	0.678552	0.460408
Mesopicos_elliotii	0.301443	0.26705	0.397088	0.360157	0.258669	0.597783	0.421386	0.502035	0.342667	0.285358	0.444438	0.456531	0.250135	0.433685	0.608804	0.36806	0.252899	0.392429	0.432746	0.333391	0.399219	0.628969	0.524011	0.571148	0.324979	0.314814	0.326408	0.280062	0.407382	0.344515	0.302112	0.319351	0.457282	0.720792	0.358849	0.321043	0.259833	0.508054	0.337076	0.339263	0.392738	0.305944	0.320788	0.345605	0.320716	0.51163	0.528863	0.438131	0.397411
Mesopicos_goertae	0.627856	0.609098	0.49699	0.498394	0.506387	0.416544	0.498851	0.480712	0.420828	0.503153	0.574675	0.666652	0.536146	0.304237	0.332112	0.391307	0.571958	0.362842	0.50754	0.509862	0.471138	0.220939	0.328441	0.326442	0.504362	0.47963	0.511731	0.505651	0.487975	0.434563	0.558404	0.45981	0.556654	0.712137	0.534731	0.540796	0.552262	0.542969	0.412293	0.5176	0.644026	0.530878	0.594578	0.512631	0.544708	0.401543	0.347905	0.606856	0.355604
Mesopicos_griseocephalus	0.242769	0.266663	0.329767	0.253669	0.278181	0.516889	0.218696	0.363622	0.269485	0.265764	0.413006	0.299948	0.272688	0.341248	0.57177	0.334469	0.311002	0.362456	0.431234	0.297114	0.210165	0.607401	0.489817	0.523042	0.212303	0.211887	0.263188	0.253357	0.259371	0.284091	0.255156	0.293049	0.38209	0.575732	0.385907	0.246671	0.33677	0.347131	0.370255	0.185159	0.356423	0.204185	0.268161	0.372374	0.197435	0.488401	0.41575	0.267477	0.333713
Mulleripicus_fuliginosus	0.56156	0.507304	0.529538	0.593961	0.576859	0.644884	0.592284	0.733225	0.624327	0.556947	0.614162	0.529414	0.537944	0.684718	0.777581	0.589204	0.483635	0.629925	0.530493	0.534952	0.635591	0.779717	0.682925	0.679905	0.61469	0.593961	0.549318	0.57589	0.602695	0.624848	0.521886	0.60501	0.436124	0.577704	0.541937	0.579503	0.483439	0.650425	0.556252	0.563946	0.430771	0.552621	0.42892	0.556307	0.575952	0.635425	0.75781	0.510133	0.663467
Mulleripicus_fulvus	0.389687	0.284924	0.349068	0.317772	0.302582	0.675932	0.315331	0.543218	0.343187	0.305617	0.410626	0.228408	0.273549	0.505714	0.66105	0.431094	0.341828	0.503765	0.434577	0.372072	0.461288	0.742215	0.628349	0.684577	0.392484	0.378847	0.267901	0.307449	0.336693	0.347894	0.265789	0.347657	0.359997	0.440867	0.33295	0.288787	0.348925	0.350674	0.531098	0.402284	0.237733	0.30046	0.316942	0.339803	0.401809	0.659746	0.571395	0.244016	0.455085
Mulleripicus_funebris	0.37622	0.264276	0.300985	0.350954	0.34679	0.660733	0.36709	0.592424	0.394522	0.337805	0.417108	0.277817	0.289942	0.544138	0.699202	0.436132	0.257853	0.501485	0.381044	0.369073	0.497272	0.752346	0.626812	0.659621	0.426772	0.418295	0.298726	0.337022	0.360252	0.397084	0.278491	0.363525	0.383085	0.488512	0.340093	0.334694	0.2723	0.421072	0.542712	0.433472	0.11922	0.350461	0.296172	0.342033	0.41904	0.636503	0.625661	0.27265	0.504218
Mulleripicus_pulverulentus	0.31579	0.239106	0.297511	0.229541	0.273981	0.484867	0.194337	0.44105	0.298544	0.254657	0.410576	0.24925	0.272207	0.343007	0.573726	0.289725	0.294401	0.378919	0.368187	0.222813	0.312022	0.610876	0.464533	0.493171	0.210021	0.192077	0.227161	0.279033	0.221928	0.297681	0.28906	0.308798	0.253802	0.488683	0.384667	0.30043	0.331693	0.392157	0.356848	0.176604	0.304398	0.212608	0.17527	0.350371	0.239714	0.454733	0.490555	0.170539	0.326105
Nesoctites_micromegas	0.349194	0.307688	0.334225	0.284222	0.318322	0.571673	0.237401	0.48131	0.336569	0.285076	0.442444	0.231795	0.320001	0.409214	0.608142	0.330942	0.354712	0.430394	0.393406	0.307473	0.330115	0.66862	0.523762	0.568532	0.285018	0.2671	0.261501	0.323306	0.283443	0.342766	0.332312	0.348868	0.244809	0.457594	0.374232	0.32504	0.380697	0.382725	0.44051	0.263898	0.319927	0.228658	0.246858	0.365355	0.323117	0.54488	0.510341	0.179144	0.383638
Picoides_albolarvatus	0.461082	0.544939	0.558537	0.440171	0.444638	0.593973	0.514777	0.396528	0.429824	0.505793	0.634197	0.650213	0.476914	0.479006	0.534525	0.490319	0.530772	0.486213	0.611781	0.555672	0.392835	0.55202	0.525717	0.528308	0.450272	0.445336	0.503465	0.41155	0.518694	0.433432	0.478887	0.394247	0.618939	0.851145	0.51907	0.42544	0.534226	0.430853	0.404155	0.456085	0.662616	0.472615	0.553023	0.536896	0.392929	0.516989	0.378487	0.636784	0.374492
Picoides_arcticus	0.449742	0.530587	0.609726	0.477136	0.488797	0.696954	0.550362	0.285298	0.491443	0.518401	0.564527	0.601552	0.50118	0.54762	0.594452	0.581367	0.525007	0.57056	0.61982	0.576495	0.432414	0.661098	0.672333	0.693242	0.464108	0.49439	0.518801	0.445489	0.535121	0.457276	0.491324	0.472772	0.67124	0.806993	0.540055	0.449128	0.546136	0.40531	0.58865	0.50004	0.628754	0.499801	0.577114	0.571268	0.449965	0.701153	0.347915	0.618145	0.442391
Picoides_arizonae	0.422012	0.378261	0.35834	0.340466	0.344773	0.471925	0.268048	0.546903	0.340723	0.335266	0.510149	0.476851	0.35755	0.34438	0.531712	0.28527	0.370462	0.350663	0.483349	0.3239	0.381528	0.543021	0.393934	0.418621	0.351159	0.277352	0.337319	0.367419	0.34019	0.396579	0.379696	0.371734	0.373265	0.683748	0.462363	0.400412	0.385369	0.506961	0.193581	0.25589	0.480334	0.305864	0.295225	0.441906	0.296732	0.317228	0.475788	0.363252	0.321942
Picoides_borealis	0.343195	0.347717	0.513876	0.402392	0.404092	0.682609	0.405175	0.561638	0.446484	0.395911	0.526719	0.381061	0.376439	0.513878	0.666699	0.497209	0.387173	0.524565	0.555576	0.431416	0.418733	0.742919	0.65326	0.685357	0.393109	0.400066	0.40365	0.388345	0.44797	0.434252	0.332715	0.451401	0.349575	0.626516	0.417981	0.381418	0.423422	0.466441	0.440998	0.347877	0.424557	0.335576	0.319515	0.495989	0.342241	0.602376	0.591566	0.377884	0.498787
Picoides_dorsalis	0.561197	0.62147	0.64904	0.547401	0.537063	0.64662	0.61272	0.289717	0.532032	0.573578	0.56561	0.686141	0.578228	0.569474	0.601575	0.603081	0.611446	0.551131	0.626109	0.60911	0.473717	0.611764	0.605524	0.682354	0.525184	0.553626	0.590579	0.52221	0.595241	0.494234	0.572632	0.522714	0.697159	0.850942	0.628135	0.529612	0.616892	0.477287	0.603297	0.55006	0.707983	0.576093	0.638064	0.60745	0.516143	0.688893	0.359199	0.678565	0.494102
Picoides_fumigatus	0.324559	0.197109	0.165074	0.182364	0.216002	0.488945	0.187253	0.452645	0.197013	0.166271	0.380296	0.257897	0.216645	0.318472	0.505918	0.246872	0.232396	0.304097	0.301045	0.195185	0.351076	0.557939	0.394283	0.465625	0.216259	0.210817	0.143253	0.220992	0.191506	0.222414	0.237514	0.209635	0.308024	0.517401	0.319564	0.221134	0.293903	0.349885	0.329824	0.221663	0.263748	0.205841	0.236066	0.286788	0.243045	0.408478	0.441487	0.20522	0.282391
Picoides_nuttallii	0.469668	0.492337	0.441535	0.37409	0.375069	0.466814	0.406685	0.481681	0.34376	0.410144	0.603004	0.62097	0.423665	0.295587	0.40229	0.354627	0.463866	0.356178	0.55359	0.425752	0.360419	0.372602	0.337351	0.326703	0.360722	0.345688	0.433376	0.374387	0.423129	0.375174	0.432146	0.326261	0.521029	0.763419	0.487414	0.40895	0.481566	0.490395	0.229412	0.359411	0.612941	0.395684	0.476084	0.480836	0.343301	0.268683	0.323198	0.557991	0.278373
Picoides_pubescens	0.52658	0.545925	0.519108	0.439562	0.454855	0.571571	0.458618	0.350243	0.409162	0.480903	0.572815	0.598539	0.49548	0.420157	0.492182	0.463417	0.552498	0.442382	0.557665	0.534616	0.421972	0.512605	0.483324	0.543356	0.444494	0.448918	0.491908	0.441894	0.478502	0.396862	0.502184	0.417558	0.617177	0.753839	0.546228	0.444896	0.559255	0.377046	0.488602	0.478127	0.613905	0.482834	0.586026	0.517256	0.468709	0.557131	0.214991	0.568405	0.352944
Picoides_scalaris	0.591481	0.547088	0.44094	0.479486	0.443871	0.420555	0.4483	0.557383	0.401182	0.439149	0.603185	0.637653	0.474456	0.290503	0.324307	0.351277	0.51379	0.338273	0.510756	0.44237	0.466758	0.259091	0.300543	0.248082	0.437627	0.412336	0.484593	0.467388	0.452066	0.445147	0.519845	0.416247	0.516053	0.684657	0.530266	0.510969	0.498496	0.589705	0.302659	0.428768	0.59471	0.480647	0.522984	0.459631	0.481547	0.240424	0.367143	0.554984	0.359888
Picoides_stricklandi	0.37455	0.383538	0.420587	0.395315	0.348539	0.554747	0.412219	0.498904	0.385029	0.340665	0.556551	0.556778	0.397269	0.419234	0.565152	0.410128	0.378747	0.397376	0.529182	0.365227	0.369027	0.584954	0.457415	0.534339	0.34801	0.356872	0.39918	0.382178	0.442891	0.402232	0.385992	0.402534	0.510417	0.815587	0.50408	0.344751	0.436399	0.533345	0.316035	0.327739	0.576364	0.346371	0.423786	0.488299	0.296029	0.410801	0.467508	0.511708	0.411494
Picoides_tridactylus	0.513062	0.578746	0.622791	0.51638	0.537939	0.672265	0.584035	0.265706	0.515979	0.553879	0.527573	0.623114	0.561408	0.550753	0.601367	0.60119	0.594261	0.556016	0.625634	0.602056	0.456961	0.617624	0.610921	0.692862	0.485112	0.520851	0.556567	0.500895	0.555088	0.486716	0.556892	0.497769	0.72208	0.822021	0.623742	0.510418	0.605045	0.446298	0.63348	0.54016	0.676392	0.557549	0.63965	0.605705	0.493132	0.716008	0.371033	0.653843	0.484096
Picoides_villosus	0.506266	0.537168	0.524108	0.434649	0.446305	0.595353	0.461226	0.364554	0.408857	0.477373	0.588041	0.582187	0.49215	0.425074	0.503395	0.474001	0.541952	0.469734	0.565342	0.528164	0.405026	0.542472	0.512796	0.546459	0.431599	0.434534	0.484418	0.426196	0.464722	0.400967	0.49271	0.409132	0.629798	0.758063	0.541297	0.434885	0.55292	0.382122	0.495801	0.472905	0.607122	0.465957	0.576932	0.518309	0.450567	0.565659	0.247756	0.566038	0.350954
Piculus_aurulentus	0.27727	0.215219	0.373423	0.345772	0.359444	0.679663	0.319715	0.518408	0.4152	0.340258	0.40622	0.167787	0.312041	0.520869	0.711071	0.468853	0.305875	0.525485	0.450205	0.377013	0.435293	0.766225	0.655431	0.680502	0.338969	0.356977	0.309401	0.333117	0.299023	0.397401	0.30676	0.393587	0.441002	0.5244	0.387357	0.347532	0.325525	0.437041	0.576734	0.357156	0.218429	0.324013	0.320421	0.414104	0.355019	0.665624	0.600351	0.262655	0.499899
Piculus_callopterus	0.384956	0.288338	0.30883	0.372365	0.318302	0.515399	0.386271	0.535773	0.398541	0.298974	0.428721	0.374283	0.303282	0.463975	0.628474	0.365646	0.246057	0.378567	0.358639	0.219076	0.402287	0.615509	0.513499	0.540843	0.376818	0.353994	0.317356	0.333226	0.382145	0.392017	0.316212	0.373937	0.33701	0.552408	0.367329	0.363442	0.266227	0.514827	0.400887	0.310892	0.276426	0.320205	0.204343	0.372143	0.348118	0.467931	0.574465	0.328545	0.433315
Piculus_chrysochloros	0.299957	0.292434	0.30214	0.156712	0.234118	0.43064	0.209565	0.406387	0.144642	0.251227	0.384739	0.330151	0.206593	0.291513	0.453073	0.244548	0.300616	0.364334	0.356626	0.323507	0.286945	0.504011	0.385585	0.429274	0.205792	0.220664	0.218661	0.187062	0.176102	0.164115	0.21604	0.185421	0.312834	0.49563	0.307361	0.198899	0.314553	0.28104	0.333763	0.258998	0.313911	0.195634	0.328018	0.258738	0.266996	0.482349	0.394089	0.2901	0.207715
Piculus_flavigula	0.225154	0.161226	0.264182	0.179349	0.21244	0.57118	0.213277	0.404882	0.228579	0.192579	0.339732	0.208793	0.150421	0.357495	0.556386	0.329181	0.224172	0.393142	0.338791	0.263025	0.343313	0.629097	0.507467	0.553328	0.203189	0.213773	0.16617	0.173531	0.18757	0.222722	0.170109	0.210304	0.388556	0.533006	0.2857	0.183136	0.268646	0.327422	0.384588	0.228913	0.231322	0.191326	0.252562	0.286026	0.218537	0.514908	0.4639	0.247296	0.321949
Piculus_leucolaemus	0.326599	0.286934	0.342852	0.241496	0.225758	0.481919	0.344847	0.367444	0.238561	0.253142	0.313118	0.299897	0.216104	0.393907	0.562509	0.35185	0.27766	0.342269	0.3146	0.354271	0.33217	0.540772	0.465958	0.528629	0.304132	0.319633	0.229279	0.178977	0.289812	0.18567	0.227149	0.189168	0.442165	0.584461	0.246041	0.216675	0.292498	0.284279	0.425734	0.365922	0.294393	0.261363	0.353244	0.244286	0.343438	0.567777	0.407765	0.373078	0.287248
Piculus_litae	0.4304	0.33317	0.260146	0.336146	0.251425	0.493457	0.356947	0.458846	0.288331	0.2302	0.442583	0.381457	0.28985	0.397584	0.524581	0.314862	0.32727	0.216425	0.350294	0.249954	0.362496	0.460837	0.368305	0.516707	0.319313	0.329915	0.310163	0.289979	0.352587	0.305108	0.324419	0.263774	0.476147	0.630349	0.381135	0.311177	0.308281	0.428087	0.419482	0.35706	0.356866	0.32886	0.367295	0.275194	0.349337	0.455963	0.437027	0.399578	0.374414
Piculus_simplex	0.343829	0.215346	0.169047	0.196786	0.198602	0.510084	0.221487	0.458137	0.228566	0.168494	0.375159	0.254629	0.206321	0.359079	0.540266	0.247386	0.227103	0.322117	0.28951	0.202215	0.376714	0.584292	0.417919	0.48636	0.237897	0.235118	0.145111	0.217618	0.231474	0.241486	0.201491	0.201239	0.305451	0.487235	0.28693	0.228472	0.248735	0.357947	0.337057	0.245554	0.224512	0.221598	0.203921	0.257294	0.267457	0.444021	0.46921	0.221495	0.321251
Picumnus_albosquamatus	0.44098	0.371533	0.292818	0.272553	0.340437	0.388006	0.195276	0.5285	0.253075	0.310483	0.482025	0.371341	0.322965	0.312979	0.475177	0.185496	0.374253	0.350979	0.384042	0.317587	0.376352	0.531436	0.362433	0.385381	0.32067	0.251479	0.2659	0.35147	0.235731	0.320522	0.326961	0.323729	0.198131	0.470159	0.391594	0.359304	0.394224	0.416814	0.291857	0.272599	0.357812	0.279235	0.279217	0.358562	0.349855	0.403319	0.467887	0.246056	0.256504
Picumnus_aurifrons	0.245314	0.209919	0.337783	0.208924	0.244214	0.61501	0.272177	0.419863	0.265323	0.244041	0.352598	0.265798	0.176634	0.404351	0.570119	0.387734	0.242308	0.422843	0.413634	0.327384	0.344749	0.665795	0.565776	0.608718	0.261052	0.281414	0.209058	0.180997	0.286733	0.237198	0.147916	0.245608	0.390198	0.53302	0.280007	0.172134	0.272588	0.290213	0.429446	0.293862	0.246415	0.208863	0.266255	0.323624	0.237944	0.575267	0.471227	0.300254	0.354443
Picumnus_castelnau	0.399634	0.415759	0.434091	0.310392	0.325174	0.542819	0.412326	0.382484	0.295885	0.356293	0.420435	0.393395	0.319984	0.450416	0.579292	0.419596	0.399707	0.389378	0.348729	0.473448	0.374187	0.571664	0.480181	0.593549	0.377866	0.401701	0.337837	0.254175	0.399659	0.234602	0.312049	0.258848	0.478018	0.626849	0.242003	0.285924	0.404208	0.329539	0.501622	0.444302	0.389974	0.337122	0.450262	0.282773	0.422987	0.642829	0.432758	0.45766	0.354356
Picumnus_cinnamomeus	0.619213	0.595203	0.525608	0.494285	0.503492	0.5119	0.497976	0.464442	0.42481	0.511452	0.529146	0.649711	0.547557	0.402435	0.383628	0.439229	0.593886	0.38901	0.537033	0.538839	0.488382	0.321111	0.402876	0.429436	0.504621	0.50839	0.535873	0.50265	0.492989	0.449487	0.550099	0.464491	0.608511	0.73538	0.562869	0.514432	0.592207	0.517806	0.485062	0.535342	0.641318	0.540121	0.626608	0.501942	0.549841	0.472165	0.357619	0.620202	0.406942
Picumnus_cirratus	0.318189	0.310776	0.313114	0.173912	0.257272	0.433265	0.21331	0.316564	0.164311	0.269483	0.412535	0.350105	0.262197	0.274927	0.441074	0.26608	0.330712	0.320945	0.377635	0.329557	0.260274	0.460929	0.368021	0.413642	0.20948	0.196765	0.231858	0.210115	0.192153	0.186075	0.297027	0.182955	0.405405	0.606477	0.330046	0.258278	0.354758	0.261621	0.334901	0.246079	0.401311	0.251744	0.375901	0.327926	0.245518	0.461541	0.306693	0.328691	0.123823
Picumnus_dorbignyanus	0.328336	0.258828	0.270025	0.174403	0.213987	0.428052	0.176256	0.438403	0.202717	0.198079	0.380395	0.316419	0.200681	0.274281	0.48744	0.199007	0.262943	0.322589	0.344431	0.252734	0.310543	0.525414	0.36824	0.409897	0.210452	0.163928	0.186754	0.227393	0.18114	0.227051	0.242736	0.232482	0.26164	0.487244	0.332855	0.2503	0.278778	0.35399	0.285966	0.198079	0.298182	0.186729	0.238182	0.282546	0.261061	0.415397	0.424303	0.213011	0.226342
Picumnus_exilis	0.365168	0.320914	0.239273	0.177685	0.241912	0.487554	0.19292	0.418103	0.178246	0.238747	0.433826	0.378611	0.240988	0.301575	0.437859	0.238418	0.321739	0.301147	0.378548	0.283467	0.314299	0.48615	0.345473	0.435325	0.23394	0.207676	0.206757	0.243321	0.219605	0.224982	0.262972	0.207077	0.358806	0.559564	0.332792	0.250944	0.335278	0.310083	0.29161	0.267524	0.361971	0.240287	0.331761	0.302564	0.288709	0.416062	0.351053	0.303993	0.213406
Picumnus_fulvescens	0.610289	0.531179	0.384959	0.428856	0.496286	0.36942	0.336085	0.652713	0.406457	0.479718	0.588837	0.511013	0.500953	0.395441	0.532943	0.275025	0.515022	0.48489	0.401762	0.445764	0.518203	0.534756	0.391169	0.357634	0.468257	0.407363	0.42764	0.516082	0.360677	0.466734	0.511245	0.485758	0.289741	0.403279	0.514899	0.527745	0.528865	0.549425	0.365053	0.436273	0.445235	0.437163	0.421739	0.460377	0.508511	0.405009	0.54488	0.335007	0.370515
Picumnus_fuscus	0.834783	0.751011	0.747604	0.78297	0.78973	0.855341	0.776789	0.873328	0.801096	0.761001	0.809851	0.741219	0.76813	0.840152	0.884646	0.781444	0.755967	0.812092	0.72737	0.771806	0.85149	0.919347	0.840993	0.855263	0.810061	0.802548	0.752863	0.78784	0.794558	0.801686	0.759999	0.793072	0.69607	0.576129	0.726812	0.784145	0.764631	0.8221	0.896674	0.809428	0.684918	0.767613	0.741114	0.761628	0.843836	0.900938	0.878454	0.696403	0.821617
Picumnus_granadensis	0.472261	0.334076	0.237877	0.332143	0.316078	0.484508	0.332878	0.550028	0.365822	0.272026	0.476081	0.379862	0.32839	0.440972	0.576304	0.314655	0.327799	0.352501	0.29077	0.281693	0.480262	0.589587	0.412041	0.473087	0.356964	0.341003	0.280418	0.342636	0.359496	0.378414	0.327492	0.341178	0.31743	0.48558	0.338696	0.355617	0.340139	0.483149	0.366456	0.317512	0.309423	0.353601	0.251795	0.31845	0.376771	0.397347	0.545725	0.317706	0.40427
Picumnus_innominatus	0.193275	0.215161	0.352179	0.256971	0.220504	0.528073	0.27751	0.357883	0.277914	0.201655	0.376404	0.313664	0.221087	0.331952	0.546151	0.333198	0.236151	0.358606	0.381259	0.25584	0.243001	0.5996	0.476399	0.526034	0.177715	0.199479	0.259307	0.211445	0.277102	0.261263	0.234652	0.274628	0.401288	0.627516	0.36157	0.233749	0.285699	0.402252	0.350004	0.164846	0.363629	0.188322	0.25355	0.335488	0.163501	0.474894	0.434706	0.320623	0.318411
Picumnus_lafresnayi	0.321449	0.212674	0.218801	0.214366	0.21556	0.505306	0.255337	0.437186	0.205891	0.184142	0.371518	0.263407	0.196314	0.373278	0.524012	0.271236	0.235685	0.361106	0.268401	0.247637	0.38816	0.604337	0.427331	0.483847	0.245355	0.261176	0.178814	0.21895	0.235223	0.212546	0.221659	0.217057	0.337767	0.52728	0.297855	0.194895	0.271459	0.353412	0.39153	0.290778	0.234493	0.254857	0.256385	0.249303	0.28778	0.481011	0.469705	0.269738	0.314102
Picumnus_limae	0.657849	0.574901	0.431847	0.477444	0.536885	0.410362	0.379662	0.670276	0.454331	0.515684	0.630773	0.557474	0.532654	0.301102	0.427756	0.334026	0.570733	0.513519	0.474598	0.488487	0.559997	0.481363	0.428746	0.278285	0.514804	0.452745	0.474558	0.558488	0.412132	0.513774	0.551822	0.516367	0.388934	0.466292	0.564603	0.55965	0.579983	0.584652	0.409457	0.477785	0.510642	0.4939	0.486623	0.51304	0.547074	0.433136	0.537969	0.408736	0.411076
Picumnus_minutissimus	0.59105	0.473302	0.287218	0.405299	0.415869	0.385232	0.39376	0.498006	0.320628	0.396967	0.503423	0.494851	0.452316	0.427254	0.554895	0.350568	0.464772	0.313658	0.27125	0.389177	0.515237	0.486106	0.311223	0.407544	0.441236	0.416723	0.405553	0.418773	0.407337	0.341673	0.463299	0.364588	0.455701	0.550829	0.400266	0.426381	0.489359	0.49165	0.439728	0.437651	0.445995	0.444786	0.468315	0.362604	0.47221	0.426473	0.477389	0.436233	0.392166
Picumnus_nebulosus	0.283111	0.322855	0.390902	0.233619	0.33162	0.598067	0.250468	0.360223	0.300427	0.324657	0.422615	0.269877	0.319026	0.405322	0.568133	0.375158	0.386963	0.472257	0.460664	0.387522	0.286788	0.625516	0.535101	0.591183	0.229848	0.270848	0.251123	0.313559	0.252221	0.295537	0.313736	0.301009	0.360233	0.570003	0.390051	0.302674	0.426887	0.281546	0.468202	0.269766	0.391655	0.263264	0.361685	0.40954	0.276856	0.592278	0.443378	0.282716	0.317489
Picumnus_olivaceus	0.361804	0.254824	0.206681	0.19499	0.20933	0.43544	0.215986	0.454219	0.162352	0.206912	0.408194	0.353088	0.214916	0.305963	0.458566	0.184009	0.262677	0.2811	0.279021	0.246807	0.370718	0.510413	0.329408	0.396143	0.22964	0.206565	0.192886	0.236672	0.227775	0.213947	0.253268	0.20574	0.259715	0.493703	0.284567	0.249085	0.286504	0.378234	0.280887	0.232592	0.316731	0.225143	0.26982	0.252346	0.265488	0.381774	0.415969	0.262487	0.245015
Picumnus_pumilus	0.401357	0.358818	0.489324	0.418125	0.4303	0.789865	0.42263	0.601239	0.471191	0.408667	0.544728	0.381759	0.396831	0.569458	0.726819	0.54351	0.395022	0.594307	0.55305	0.45915	0.504164	0.84374	0.752245	0.779387	0.437863	0.453376	0.419126	0.405531	0.460183	0.452049	0.356368	0.483289	0.488861	0.506717	0.488555	0.394317	0.423403	0.471341	0.653165	0.460035	0.369325	0.378138	0.391491	0.524469	0.422393	0.771559	0.62527	0.340216	0.540886
Picumnus_pygmaeus	0.515035	0.418563	0.272947	0.340294	0.395172	0.405695	0.261451	0.580429	0.303027	0.371839	0.506194	0.437775	0.389774	0.267115	0.419853	0.227629	0.407427	0.397007	0.350552	0.364347	0.484699	0.475394	0.342069	0.312769	0.389173	0.335079	0.316414	0.413637	0.281167	0.36251	0.409561	0.359797	0.340873	0.495842	0.411593	0.404586	0.437976	0.488752	0.288873	0.372716	0.37911	0.367846	0.379303	0.376493	0.433627	0.35982	0.453583	0.338129	0.308218
Picumnus_rufiventris	0.354653	0.317451	0.316693	0.258709	0.282808	0.57903	0.315175	0.512628	0.274322	0.287339	0.412034	0.29309	0.245918	0.439178	0.567106	0.348046	0.321857	0.43522	0.304452	0.3976	0.421945	0.641582	0.50014	0.562484	0.33267	0.326471	0.262665	0.272144	0.322741	0.285551	0.25648	0.270363	0.351866	0.506381	0.179723	0.245079	0.342302	0.355754	0.421948	0.364123	0.283485	0.256131	0.345416	0.183652	0.360053	0.56145	0.525859	0.353331	0.383664
Picumnus_sclateri	0.441299	0.3314	0.180669	0.273372	0.306559	0.455073	0.236539	0.546227	0.286954	0.278329	0.438266	0.335041	0.306729	0.398418	0.536672	0.240598	0.313931	0.329367	0.284342	0.29191	0.3949	0.567187	0.385299	0.443304	0.3349	0.287264	0.255362	0.331175	0.274083	0.33043	0.318519	0.298389	0.28867	0.478053	0.296356	0.312139	0.33919	0.414075	0.339905	0.308314	0.263337	0.271712	0.266201	0.255874	0.354949	0.391175	0.480626	0.246676	0.344757
Picumnus_spilogaster	0.605293	0.593907	0.50595	0.469902	0.486668	0.436497	0.48537	0.425125	0.403098	0.493961	0.524781	0.665056	0.518006	0.352964	0.377774	0.401538	0.573075	0.353767	0.512997	0.495011	0.446514	0.286543	0.330741	0.382623	0.477298	0.463391	0.513366	0.473792	0.480422	0.409505	0.528863	0.426675	0.568105	0.720063	0.549893	0.511258	0.563027	0.485893	0.423224	0.496843	0.650683	0.520141	0.593338	0.51946	0.52254	0.435229	0.326899	0.605564	0.317274
Picumnus_squamulatus	0.353889	0.284323	0.187422	0.182231	0.229681	0.4577	0.221917	0.441041	0.186416	0.199417	0.418913	0.355979	0.239315	0.3121	0.440457	0.222903	0.289073	0.260143	0.317777	0.243339	0.337802	0.48684	0.332562	0.427082	0.214114	0.219056	0.195853	0.244489	0.233988	0.227599	0.245432	0.214827	0.333408	0.535116	0.334453	0.244938	0.295557	0.365611	0.303953	0.238024	0.345814	0.241127	0.306341	0.3008	0.243885	0.383945	0.392696	0.284027	0.256422
Picumnus_steindachneri	0.361899	0.281779	0.302172	0.289043	0.290234	0.522724	0.29217	0.501782	0.336943	0.261739	0.392672	0.300462	0.258343	0.410571	0.607889	0.321493	0.277553	0.398314	0.364199	0.238751	0.36227	0.643017	0.50086	0.533914	0.308618	0.287073	0.248679	0.292136	0.322485	0.344009	0.280327	0.334298	0.240285	0.482629	0.336298	0.311711	0.288196	0.412884	0.379267	0.254816	0.263151	0.218296	0.147727	0.324062	0.302548	0.492014	0.528748	0.216382	0.372264
Picumnus_subtilis	0.452503	0.352456	0.340249	0.419994	0.397445	0.655277	0.432422	0.647813	0.438897	0.406522	0.460753	0.310941	0.37821	0.591076	0.707667	0.471015	0.349013	0.527033	0.368183	0.443018	0.551478	0.736124	0.612518	0.647021	0.498276	0.47487	0.373653	0.396879	0.438398	0.454165	0.351759	0.42621	0.427305	0.460955	0.302066	0.38424	0.350651	0.474257	0.559284	0.495858	0.224983	0.405153	0.372911	0.312307	0.492442	0.621991	0.655795	0.384666	0.55552
Picumnus_temminckii	0.224377	0.183911	0.273429	0.190664	0.173734	0.571025	0.233999	0.36615	0.217939	0.191172	0.330964	0.229634	0.186263	0.328588	0.523499	0.330682	0.245615	0.35777	0.363364	0.281538	0.32317	0.584039	0.482239	0.535587	0.179954	0.205703	0.201994	0.166445	0.201126	0.22066	0.187635	0.19299	0.435187	0.59864	0.295682	0.168239	0.266743	0.288737	0.360093	0.219782	0.290938	0.196867	0.311165	0.277144	0.193737	0.495537	0.406607	0.318532	0.27962
Picumnus_varzeae	0.328439	0.400487	0.55222	0.396804	0.395801	0.607136	0.500803	0.216832	0.399907	0.414504	0.411312	0.520687	0.398242	0.472088	0.585752	0.521903	0.407348	0.465018	0.516264	0.486251	0.312874	0.582283	0.553317	0.653568	0.372782	0.420487	0.436238	0.338259	0.466336	0.32942	0.39305	0.372208	0.633315	0.79142	0.485544	0.347249	0.433759	0.34953	0.534024	0.433107	0.539276	0.421925	0.521846	0.482777	0.357787	0.660937	0.343568	0.565137	0.364863
Picus_awokera	0.277919	0.395727	0.535616	0.358063	0.362558	0.590206	0.449896	0.216182	0.38831	0.395324	0.492437	0.470357	0.361812	0.466954	0.584576	0.48591	0.383094	0.45187	0.521337	0.474766	0.257625	0.574824	0.525178	0.638315	0.330844	0.381826	0.40813	0.30257	0.433754	0.321125	0.346574	0.347004	0.579701	0.729764	0.428445	0.317749	0.376283	0.324439	0.530431	0.397536	0.484444	0.371986	0.463486	0.421736	0.324862	0.669935	0.345654	0.502237	0.366878
Picus_canus	0.333597	0.392193	0.39427	0.330342	0.321449	0.519518	0.385873	0.226419	0.321604	0.337275	0.469421	0.446157	0.359514	0.380678	0.498089	0.423235	0.409998	0.29572	0.4525	0.379715	0.258263	0.461806	0.437183	0.546325	0.274178	0.328763	0.368124	0.291798	0.3742	0.275192	0.358634	0.285832	0.574596	0.714783	0.444058	0.30133	0.414	0.298052	0.468954	0.353251	0.496948	0.362891	0.480558	0.414181	0.302098	0.5311	0.255555	0.484046	0.28662
Picus_chlorolophus	0.233149	0.225877	0.308244	0.202989	0.202467	0.511657	0.222525	0.368479	0.2398	0.211534	0.392044	0.310501	0.210807	0.295216	0.509517	0.295865	0.25904	0.341606	0.39128	0.235248	0.261022	0.567677	0.438625	0.488159	0.151549	0.147087	0.215813	0.222281	0.241565	0.249616	0.243182	0.25591	0.343461	0.581744	0.355866	0.233846	0.300341	0.363496	0.294792	0.118721	0.37732	0.16688	0.241685	0.349291	0.147098	0.425808	0.411266	0.266221	0.281756
Picus_erythropygius	0.560959	0.475301	0.350921	0.384549	0.440367	0.449717	0.355178	0.624392	0.41164	0.424592	0.558251	0.428673	0.43162	0.486739	0.63754	0.363251	0.44444	0.476538	0.413404	0.35665	0.46295	0.641263	0.495227	0.506568	0.413432	0.37288	0.375996	0.471438	0.386821	0.447711	0.452369	0.454969	0.206505	0.402107	0.476849	0.478997	0.465077	0.492863	0.400461	0.360009	0.358598	0.359263	0.297051	0.432525	0.447537	0.479804	0.597058	0.23957	0.453563
Picus_flavinucha	0.188158	0.216913	0.331979	0.256439	0.222537	0.524127	0.284894	0.327048	0.268826	0.208307	0.385453	0.302415	0.235041	0.333407	0.53716	0.335724	0.260452	0.359694	0.40757	0.259247	0.23863	0.577886	0.460456	0.526283	0.152777	0.17891	0.245732	0.228571	0.255799	0.260279	0.247727	0.262923	0.438695	0.609188	0.398183	0.233376	0.278909	0.385851	0.360989	0.185942	0.374224	0.225402	0.309021	0.344447	0.176797	0.467765	0.421522	0.336185	0.329429
Picus_mentalis	0.23021	0.151964	0.299307	0.295004	0.238748	0.578964	0.315857	0.41567	0.311225	0.171425	0.345134	0.263583	0.229317	0.379204	0.556097	0.360465	0.216798	0.329945	0.394722	0.251067	0.345412	0.574147	0.481561	0.580417	0.212272	0.262745	0.267701	0.240813	0.27671	0.303111	0.257302	0.28658	0.463048	0.604617	0.368356	0.271182	0.257381	0.431227	0.411745	0.262206	0.312688	0.255163	0.317477	0.346983	0.241189	0.468275	0.462808	0.349646	0.374833
Picus_mineaceus	0.285863	0.145821	0.19184	0.209176	0.174922	0.525823	0.237444	0.427788	0.229826	0.152391	0.332544	0.237654	0.181663	0.338001	0.560376	0.286492	0.195137	0.316336	0.296776	0.193985	0.3651	0.600284	0.447	0.504978	0.227328	0.225919	0.171125	0.175111	0.228835	0.226499	0.214125	0.218338	0.359892	0.536083	0.305086	0.195354	0.250161	0.356553	0.358223	0.232092	0.234106	0.202676	0.226694	0.27052	0.235859	0.439699	0.462231	0.229315	0.32461
Picus_puniceus	0.249347	0.128046	0.253117	0.224726	0.169104	0.559338	0.263988	0.432718	0.249894	0.138249	0.338382	0.272076	0.172342	0.350781	0.562066	0.310279	0.162657	0.330229	0.334852	0.210832	0.345063	0.609493	0.473211	0.544729	0.240203	0.2408	0.177271	0.17305	0.265085	0.237687	0.190521	0.231531	0.380366	0.558241	0.301183	0.206065	0.22821	0.370051	0.370067	0.25292	0.258599	0.187527	0.241463	0.283658	0.234746	0.470017	0.460217	0.276121	0.333024
Picus_rabieri	0.283769	0.425246	0.622846	0.432986	0.476536	0.811119	0.482349	0.448417	0.492473	0.49149	0.51825	0.39751	0.431792	0.565286	0.688366	0.623191	0.477333	0.645129	0.699743	0.556799	0.40228	0.786733	0.746277	0.788044	0.366371	0.424956	0.470601	0.438878	0.446745	0.475145	0.442337	0.491361	0.596203	0.786498	0.546133	0.401753	0.483513	0.440172	0.581379	0.421457	0.547545	0.419659	0.509805	0.585495	0.351401	0.745387	0.56554	0.527455	0.53232
Picus_squamatus	0.284586	0.36383	0.422794	0.351267	0.327259	0.586095	0.390042	0.355332	0.355772	0.334468	0.50957	0.485174	0.345372	0.407222	0.527699	0.411872	0.37527	0.418607	0.504718	0.375076	0.328111	0.602449	0.502989	0.54672	0.282986	0.304256	0.36587	0.325147	0.39197	0.363103	0.337167	0.344212	0.487463	0.743952	0.446667	0.29544	0.391601	0.449524	0.325774	0.275217	0.520555	0.330995	0.37308	0.455234	0.208948	0.469841	0.41481	0.474656	0.382893
Picus_vaillantii	0.453711	0.461587	0.386863	0.368052	0.358776	0.479194	0.373451	0.490492	0.328143	0.368514	0.560572	0.586749	0.386077	0.310166	0.376948	0.335767	0.436639	0.324518	0.510676	0.373973	0.390192	0.390801	0.330398	0.332644	0.318722	0.319421	0.411342	0.364825	0.395475	0.366766	0.390063	0.337793	0.477477	0.710394	0.473794	0.376507	0.445606	0.487315	0.209985	0.333829	0.567613	0.353516	0.436093	0.454322	0.309108	0.206728	0.326315	0.508505	0.307728
Picus_viridanus	0.289032	0.319822	0.351173	0.211123	0.20774	0.504485	0.307069	0.329919	0.231856	0.278215	0.42517	0.357038	0.241945	0.358328	0.507644	0.344755	0.334358	0.342127	0.380566	0.347471	0.225568	0.546106	0.464691	0.499419	0.229766	0.266067	0.255078	0.178831	0.297325	0.183258	0.248503	0.179333	0.413069	0.614016	0.274285	0.173253	0.348348	0.253596	0.388418	0.278144	0.371703	0.22144	0.343956	0.254469	0.238273	0.529548	0.334028	0.35127	0.25888
Picus_viridis	0.406466	0.411836	0.38259	0.300538	0.309337	0.45511	0.339289	0.315365	0.267208	0.344349	0.514516	0.508843	0.341342	0.2683	0.390648	0.30972	0.410932	0.312684	0.451805	0.376991	0.293577	0.419883	0.360883	0.375982	0.296167	0.283777	0.33932	0.284238	0.350813	0.277548	0.35186	0.255726	0.450791	0.666095	0.387226	0.306466	0.418327	0.299982	0.285643	0.32025	0.506665	0.312438	0.416857	0.396356	0.29691	0.404414	0.224413	0.449251	0.180373
Picus_vittatus	0.322131	0.292469	0.357251	0.201994	0.23874	0.440547	0.28608	0.311285	0.219758	0.254097	0.395205	0.374585	0.236733	0.30597	0.461818	0.286559	0.305617	0.31923	0.38007	0.328616	0.261074	0.481664	0.393946	0.482148	0.219616	0.234462	0.256275	0.214125	0.244202	0.211894	0.273283	0.21965	0.404728	0.594877	0.372842	0.262086	0.303794	0.303915	0.382878	0.281667	0.379887	0.235309	0.376458	0.300989	0.279648	0.494119	0.343762	0.336333	0.219093
Picus_xanthopygaeus	0.361902	0.277645	0.28902	0.235747	0.261097	0.42362	0.211611	0.468363	0.25208	0.25396	0.442433	0.354273	0.265688	0.310374	0.515357	0.228221	0.309704	0.331632	0.375106	0.231583	0.314294	0.553135	0.396481	0.427878	0.241031	0.172637	0.244418	0.288996	0.235166	0.302903	0.279899	0.296687	0.253927	0.520731	0.369015	0.301153	0.331288	0.418249	0.253648	0.157401	0.364574	0.205989	0.209989	0.345349	0.248626	0.359125	0.433657	0.248549	0.293307
Reinwardtipicus_validus	0.215482	0.142125	0.304043	0.257096	0.223369	0.59022	0.307857	0.415035	0.293019	0.204843	0.320792	0.239945	0.193368	0.382584	0.575676	0.346238	0.197387	0.378981	0.38094	0.263306	0.377331	0.629553	0.504023	0.558814	0.208279	0.231352	0.229374	0.213491	0.258734	0.283313	0.227329	0.27317	0.41551	0.551562	0.325802	0.236464	0.21808	0.397644	0.384365	0.257391	0.274401	0.225282	0.27162	0.324968	0.21999	0.500229	0.486122	0.307404	0.359315
Sasia_abnormis	0.244823	0.134234	0.260339	0.226447	0.200147	0.597579	0.260579	0.432532	0.254158	0.196597	0.310839	0.172526	0.185377	0.376714	0.584127	0.344651	0.220914	0.386122	0.333564	0.275999	0.376751	0.636186	0.503274	0.566053	0.239219	0.250549	0.188018	0.200675	0.217918	0.25761	0.219272	0.236869	0.403144	0.55007	0.251144	0.194014	0.263659	0.353979	0.406996	0.259697	0.226758	0.208957	0.277224	0.26661	0.255083	0.521137	0.487141	0.283098	0.365291
Sasia_africana	0.536371	0.449228	0.292498	0.400805	0.346845	0.438938	0.411143	0.519491	0.335483	0.342978	0.531384	0.484585	0.3866	0.421773	0.533513	0.32013	0.418491	0.247823	0.330949	0.3389	0.402802	0.440133	0.312879	0.458298	0.389382	0.385678	0.388777	0.393119	0.409426	0.369563	0.43834	0.333244	0.483924	0.622386	0.388829	0.398266	0.395282	0.485147	0.416591	0.419787	0.435027	0.403798	0.459791	0.287803	0.446295	0.431177	0.475782	0.460587	0.392642
Sasia_ochracea	0.185882	0.180957	0.311096	0.233337	0.217744	0.560186	0.246329	0.35721	0.271883	0.195411	0.358508	0.258699	0.222537	0.3454	0.549275	0.322763	0.23495	0.371053	0.384945	0.266793	0.296518	0.623637	0.500114	0.539253	0.161907	0.179552	0.223919	0.204607	0.242448	0.273194	0.236754	0.259942	0.397675	0.580291	0.35444	0.237016	0.276827	0.372406	0.371948	0.167489	0.32958	0.18019	0.272129	0.33122	0.166885	0.492575	0.442767	0.285139	0.329049
Sphyrapicus_nuchalis	0.451347	0.476224	0.441365	0.403516	0.36985	0.536391	0.421433	0.446051	0.369647	0.384499	0.596314	0.602557	0.425992	0.32554	0.358724	0.403985	0.467472	0.349467	0.558833	0.422844	0.377413	0.374947	0.385759	0.360636	0.358102	0.371068	0.449756	0.386933	0.453614	0.397319	0.429964	0.357263	0.559452	0.779097	0.507891	0.393497	0.480431	0.471726	0.286194	0.383533	0.611053	0.406405	0.481612	0.494739	0.321288	0.276471	0.280017	0.57053	0.335083
Sphyrapicus_ruber	0.412523	0.484679	0.480183	0.408973	0.397318	0.577903	0.436062	0.245286	0.391206	0.410418	0.562155	0.562308	0.45356	0.363192	0.418582	0.456435	0.480566	0.379498	0.568564	0.441036	0.31173	0.45254	0.468386	0.474945	0.361183	0.385892	0.465716	0.381848	0.458046	0.385528	0.457708	0.36761	0.58683	0.785046	0.516759	0.400316	0.487013	0.366553	0.412242	0.383806	0.605316	0.422005	0.499952	0.510875	0.335405	0.448111	0.220896	0.558678	0.319479
Sphyrapicus_thyroideus	0.418676	0.480725	0.444259	0.392397	0.363397	0.542089	0.426378	0.406263	0.367419	0.399879	0.591808	0.606108	0.415485	0.36703	0.433508	0.403042	0.464656	0.356523	0.55291	0.412816	0.341918	0.4536	0.397239	0.427642	0.350584	0.370476	0.441849	0.378593	0.445112	0.384894	0.436033	0.347873	0.552321	0.796432	0.502359	0.382333	0.467991	0.433968	0.297347	0.356767	0.617461	0.399323	0.482138	0.488125	0.307963	0.335297	0.307194	0.566237	0.319682
Sphyrapicus_varius	0.382601	0.387396	0.364276	0.279747	0.272003	0.484582	0.336978	0.234186	0.246804	0.330784	0.45181	0.464343	0.326631	0.324008	0.447206	0.351795	0.388707	0.292516	0.41806	0.378471	0.260692	0.462806	0.404481	0.476157	0.29214	0.289873	0.330904	0.256904	0.343688	0.230995	0.324945	0.243576	0.50489	0.672155	0.38846	0.271736	0.404196	0.207079	0.391833	0.32831	0.467742	0.308972	0.424842	0.366927	0.295555	0.488802	0.181927	0.429721	0.219935
Thripias_namaquus	0.567461	0.555991	0.473215	0.443211	0.461597	0.472585	0.44635	0.451569	0.384504	0.453027	0.540565	0.627821	0.478874	0.261527	0.276734	0.359393	0.545402	0.376838	0.53764	0.497898	0.457802	0.228957	0.349273	0.302637	0.436727	0.426298	0.480693	0.449687	0.443628	0.410433	0.501741	0.397832	0.531466	0.689536	0.522714	0.476277	0.541124	0.525733	0.397564	0.461974	0.612023	0.47856	0.553437	0.485354	0.477724	0.408713	0.341488	0.566047	0.337709
Thripias_pyrrhogaster	0.380031	0.313003	0.220028	0.325149	0.238445	0.471446	0.338471	0.486184	0.296494	0.191064	0.448509	0.44254	0.274084	0.352568	0.473559	0.25265	0.263266	0.206854	0.340993	0.216055	0.368236	0.484702	0.345949	0.440561	0.274479	0.270045	0.292712	0.287829	0.356376	0.336673	0.314893	0.277302	0.372248	0.577993	0.35369	0.341343	0.27415	0.483046	0.275821	0.280511	0.386007	0.279986	0.281597	0.310887	0.25844	0.32345	0.430156	0.368704	0.339047
Thripias_xantholophus	0.313205	0.258033	0.348597	0.366654	0.367273	0.626006	0.40354	0.572039	0.421337	0.33375	0.421209	0.331553	0.30034	0.534326	0.69237	0.431049	0.224106	0.505943	0.437034	0.319982	0.466757	0.73992	0.62443	0.651243	0.397282	0.393053	0.315732	0.35167	0.383393	0.418889	0.29869	0.392258	0.405241	0.547266	0.371896	0.369005	0.242181	0.507703	0.483595	0.381712	0.217312	0.344776	0.242005	0.405075	0.354284	0.602414	0.628038	0.330137	0.491511
Veniliornis_affinis	0.305797	0.24025	0.241082	0.155125	0.187438	0.519203	0.223593	0.414795	0.171832	0.19641	0.34353	0.267703	0.148825	0.339083	0.514896	0.274388	0.251826	0.334268	0.310754	0.266745	0.33407	0.5679	0.428601	0.485281	0.211349	0.216178	0.163897	0.181992	0.200262	0.184246	0.197426	0.172538	0.351753	0.523781	0.283539	0.167588	0.261198	0.293833	0.358631	0.252444	0.262698	0.213942	0.277977	0.228024	0.248852	0.483977	0.434072	0.282409	0.279776
Veniliornis_callonotus	0.485159	0.41698	0.287244	0.348629	0.313132	0.447528	0.338641	0.446341	0.269459	0.301743	0.491543	0.478804	0.352397	0.313656	0.395627	0.298955	0.396453	0.209696	0.365875	0.345385	0.391333	0.326629	0.292219	0.339923	0.350944	0.339135	0.33197	0.318496	0.360961	0.29176	0.385546	0.276415	0.478291	0.63255	0.374121	0.349749	0.387046	0.441249	0.342783	0.389325	0.44507	0.364843	0.438479	0.323459	0.396436	0.301602	0.300845	0.434961	0.303769
Veniliornis_cassini	0.347514	0.258076	0.237901	0.29896	0.215509	0.481702	0.338678	0.456842	0.284764	0.212386	0.396032	0.383457	0.222092	0.364562	0.541002	0.27428	0.208723	0.269543	0.320698	0.230184	0.343218	0.522835	0.377394	0.475006	0.290126	0.268842	0.255755	0.273445	0.330255	0.315357	0.24999	0.25963	0.420467	0.560036	0.324072	0.293317	0.158432	0.46272	0.343189	0.287721	0.298824	0.272148	0.254006	0.292797	0.272063	0.415333	0.460004	0.346933	0.340005
Veniliornis_chocoensis	0.494803	0.440017	0.350761	0.35231	0.339766	0.470173	0.435123	0.379982	0.319526	0.349134	0.426434	0.470202	0.374079	0.433887	0.531052	0.400193	0.411651	0.281042	0.364687	0.375197	0.386106	0.416789	0.377638	0.535426	0.382143	0.406587	0.354129	0.337247	0.403802	0.288487	0.390957	0.294701	0.543692	0.669453	0.379941	0.348372	0.395972	0.359939	0.485359	0.445134	0.439911	0.416299	0.490099	0.309863	0.436639	0.535176	0.395174	0.497173	0.343195
Veniliornis_dignus	0.400919	0.271565	0.210822	0.329902	0.251592	0.504519	0.331829	0.489635	0.308023	0.214114	0.417835	0.361942	0.270205	0.405159	0.549865	0.312869	0.248111	0.25497	0.305985	0.189873	0.389195	0.507483	0.397977	0.497762	0.338133	0.327425	0.268795	0.286561	0.339734	0.322194	0.287596	0.284397	0.429118	0.565125	0.35994	0.30455	0.252757	0.46694	0.408565	0.334171	0.289793	0.317481	0.274334	0.320143	0.31358	0.404019	0.46804	0.348493	0.387167
Veniliornis_frontalis	0.351118	0.288569	0.237659	0.250115	0.309257	0.548833	0.172202	0.468639	0.254694	0.299431	0.449733	0.231634	0.319636	0.356539	0.546624	0.306445	0.369804	0.377898	0.380047	0.308142	0.358533	0.608882	0.448232	0.490197	0.268414	0.260372	0.259308	0.318724	0.227576	0.323477	0.319296	0.288896	0.376042	0.538847	0.3952	0.298422	0.380492	0.357482	0.414036	0.267126	0.288647	0.287351	0.317367	0.339721	0.270625	0.477579	0.462888	0.241291	0.337767
Veniliornis_kirkii	0.363247	0.320532	0.239628	0.198209	0.2067	0.457482	0.257815	0.382544	0.163101	0.232706	0.423025	0.377013	0.232477	0.308118	0.452077	0.26386	0.307423	0.273669	0.329432	0.295538	0.305654	0.44604	0.318867	0.433354	0.245857	0.237215	0.211963	0.208817	0.255705	0.17178	0.258656	0.156352	0.392861	0.571539	0.279018	0.23236	0.324413	0.3101	0.324875	0.285872	0.349082	0.256711	0.364658	0.235339	0.298745	0.437326	0.353638	0.341321	0.228841
Veniliornis_lignarius	0.377029	0.441511	0.434439	0.348463	0.350403	0.504204	0.377796	0.221125	0.328543	0.364514	0.514509	0.521317	0.387072	0.340133	0.449618	0.39988	0.439261	0.331065	0.513688	0.39125	0.244476	0.459175	0.416168	0.483281	0.298604	0.31831	0.400768	0.323869	0.40041	0.314448	0.41179	0.315533	0.535861	0.748493	0.480715	0.338294	0.444758	0.293729	0.378829	0.32316	0.558592	0.352102	0.44319	0.453311	0.296291	0.463932	0.209068	0.485011	0.252582
Veniliornis_maculifrons	0.255929	0.223169	0.294359	0.21092	0.242876	0.517307	0.202428	0.411783	0.25386	0.221504	0.352349	0.214682	0.218042	0.347933	0.550492	0.294494	0.279235	0.379042	0.356217	0.298075	0.301464	0.605603	0.471094	0.517038	0.195284	0.189293	0.21179	0.236822	0.202229	0.252094	0.250821	0.262305	0.33913	0.513977	0.331508	0.257019	0.302028	0.354575	0.383216	0.226044	0.281668	0.196616	0.287764	0.281517	0.264123	0.506296	0.463613	0.221073	0.318036
Veniliornis_mixtus	0.478035	0.469924	0.395651	0.316033	0.357584	0.364136	0.331714	0.372671	0.264968	0.381236	0.491256	0.55444	0.380189	0.282602	0.382225	0.282737	0.450855	0.300636	0.428573	0.395032	0.338306	0.348546	0.305521	0.335616	0.326516	0.305931	0.365939	0.317842	0.339011	0.268995	0.381947	0.272957	0.405866	0.652529	0.406627	0.381133	0.4537	0.364496	0.257891	0.33691	0.531585	0.367063	0.435071	0.40419	0.369004	0.353424	0.269407	0.467367	0.167916
Veniliornis_nigriceps	0.246787	0.239108	0.286903	0.24776	0.243439	0.498635	0.248426	0.33712	0.252615	0.190938	0.393489	0.288673	0.259733	0.327707	0.508631	0.305238	0.289598	0.302297	0.363085	0.264034	0.239248	0.540492	0.415913	0.503891	0.167724	0.214264	0.252214	0.233056	0.252969	0.245637	0.274295	0.247387	0.419696	0.616784	0.382943	0.227467	0.34188	0.364554	0.397478	0.219546	0.372807	0.225434	0.34087	0.332597	0.19933	0.458292	0.37654	0.310875	0.308523
Veniliornis_passerinus	0.363778	0.352857	0.314262	0.209698	0.244214	0.381581	0.22286	0.418931	0.163078	0.279013	0.43832	0.401399	0.250819	0.217073	0.389735	0.211632	0.339494	0.321394	0.378009	0.347607	0.313618	0.414734	0.334267	0.31573	0.256022	0.218864	0.252437	0.220305	0.20099	0.187552	0.277773	0.206701	0.360678	0.543464	0.323356	0.251916	0.361281	0.3377	0.280922	0.287985	0.391182	0.251714	0.371408	0.29499	0.311772	0.418033	0.348161	0.33716	0.175648
Veniliornis_sanguineus	0.479653	0.425563	0.30342	0.343146	0.284249	0.445232	0.370129	0.463002	0.271271	0.328066	0.484885	0.486218	0.344697	0.358222	0.488007	0.30963	0.392184	0.273389	0.354876	0.362092	0.381916	0.432035	0.332083	0.422385	0.34354	0.330796	0.329331	0.308289	0.359854	0.292469	0.371254	0.264436	0.450748	0.618743	0.338675	0.349282	0.396178	0.444344	0.343498	0.379306	0.443555	0.34164	0.426928	0.301647	0.37862	0.420425	0.403367	0.437419	0.316812
Veniliornis_spilogaster	0.276682	0.23529	0.278693	0.170081	0.223641	0.521399	0.194029	0.400049	0.200995	0.259007	0.352077	0.205271	0.227273	0.347509	0.525806	0.298654	0.306131	0.390745	0.364899	0.312097	0.310806	0.579951	0.453263	0.5072	0.208515	0.214099	0.182806	0.228265	0.153992	0.224873	0.249034	0.215273	0.349369	0.545172	0.315932	0.229217	0.314148	0.277519	0.384085	0.237024	0.293737	0.213526	0.315391	0.28352	0.248371	0.506064	0.432569	0.257721	0.279551
Xiphidiopicus_percussus	0.414876	0.394316	0.387148	0.243326	0.310685	0.399055	0.334033	0.268506	0.232263	0.31744	0.431134	0.471997	0.325811	0.347141	0.472425	0.313347	0.389035	0.312796	0.375898	0.373211	0.294087	0.422565	0.322012	0.475971	0.295917	0.309373	0.304116	0.267634	0.311514	0.207106	0.335361	0.25447	0.449204	0.640846	0.405759	0.305743	0.390374	0.292292	0.423601	0.356279	0.464026	0.333729	0.442486	0.364826	0.360367	0.515567	0.322216	0.409759	0.215992
[truncated: 181 more columns]

## Sheet: Climate distances
	Blythipicus_pyrrhotis	Blythipicus_rubiginosus	Campephilus_gayaquilensis	Campephilus_guatemalensis	Campephilus_haematogaster	Campephilus_imperialis	Campephilus_leucopogon	Campephilus_magellanicus	Campephilus_melanoleucos	Campephilus_pollens	Campephilus_principalis	Campephilus_robustus	Campephilus_rubricollis	Campethera_abingoni	Campethera_bennettii	Campethera_cailliautii	Campethera_caroli	Campethera_maculosa	Campethera_mombassica	Campethera_nivosa	Campethera_notata	Campethera_nubica	Campethera_punctuligera	Campethera_scriptoricauda	Campethera_tullbergi	Celeus_brachyurus	Celeus_castaneus	Celeus_elegans	Celeus_flavescens	Celeus_flavus	Celeus_grammicus	Celeus_loricatus	Celeus_lugubris	Celeus_obrieni	Celeus_spectabilis	Celeus_torquatus	Celeus_undatus	Chrysocolaptes_erythrocephalus	Chrysocolaptes_festivus	Chrysocolaptes_guttacristatus	Chrysocolaptes_haematribon	Chrysocolaptes_lucidus	Chrysocolaptes_stricklandi	Chrysocolaptes_strictus	Chrysocolaptes_xanthocephalus	Colaptes_atricollis	Colaptes_auratus	Colaptes_auricularis	Colaptes_campestris
Blythipicus_pyrrhotis	0	0.632474	0.417364	0.471201	0.445186	0.695373	0.72903	0.879395	0.401988	0.475666	0.589939	0.62507	0.502934	0.645966	0.901267	0.356492	0.673519	0.676349	0.744952	0.435352	0.784593	0.667074	0.935727	0.812161	0.671521	0.539194	0.530712	0.670658	0.459366	0.609059	0.659924	0.684141	0.692592	0.97108	0.567252	0.594462	0.772349	0.901254	0.748256	0.549331	0.756376	0.653169	0.508737	0.444887	0.850817	0.803132	0.768792	0.637438	0.466934
Blythipicus_rubiginosus	0.632474	0	0.475691	0.554221	0.590859	1	1	1	0.486085	0.721536	0.74786	0.890875	0.495959	1	1	0.77786	0.969033	0.88266	1	0.781203	1	1	0.994363	1	0.955371	0.630081	0.534774	0.423446	0.880396	0.493531	0.434342	0.449082	0.995569	0.99292	0.453365	0.463166	0.587654	0.902739	0.994169	0.842757	0.665138	0.500386	0.373524	0.472946	0.819243	1	1	1	0.993832
Campephilus_gayaquilensis	0.417364	0.475691	0	0.262685	0.484724	0.963522	0.877357	1	0.291466	0.765992	0.610844	0.808127	0.388517	0.768889	0.875661	0.455283	0.740947	0.687046	0.789363	0.490787	1	0.732822	0.835637	0.829592	0.884639	0.391736	0.407569	0.52202	0.571708	0.451028	0.508387	0.447503	0.796458	0.935461	0.408977	0.449826	0.741269	0.929051	0.594842	0.541486	0.766911	0.554524	0.308209	0.292109	0.837889	0.949699	0.975095	0.712013	0.809615
Campephilus_guatemalensis	0.471201	0.554221	0.262685	0	0.460259	0.967347	0.890069	1	0.267094	0.819833	0.555858	0.804105	0.31112	0.789984	0.981859	0.428149	0.70828	0.631642	0.785095	0.382954	0.975262	0.807751	0.838373	0.874784	0.824866	0.342306	0.319512	0.449421	0.58158	0.366521	0.447213	0.349552	0.743446	0.934911	0.387544	0.402667	0.683706	0.867961	0.704006	0.438142	0.745079	0.567246	0.352745	0.30209	0.841402	0.970076	0.943113	0.738846	0.783759
Campephilus_haematogaster	0.445186	0.590859	0.484724	0.460259	0	0.75985	0.804257	0.895084	0.399625	0.57021	0.75081	0.776393	0.578172	0.780975	0.922889	0.607196	0.849493	0.840999	0.903481	0.653982	0.866611	0.852729	0.988647	0.952939	0.823408	0.553279	0.580987	0.594326	0.73279	0.566527	0.656823	0.490344	0.867005	0.991902	0.473867	0.621304	0.831804	0.92693	0.870254	0.600442	0.823221	0.443551	0.412054	0.440808	0.924596	0.815142	0.786158	0.840723	0.640308
Campephilus_imperialis	0.695373	1	0.963522	0.967347	0.75985	0	0.448343	0.79447	0.991359	0.729058	0.971875	0.925815	0.948209	0.591412	0.789711	0.795327	1	1	0.94341	0.909893	0.36933	0.737625	1	0.967708	0.719319	0.971663	1	1	0.955739	1	1	1	0.916907	1	1	1	1	1	0.963699	0.911084	1	1	1	1	1	0.348971	0.660323	0.76211	0.449041
Campephilus_leucopogon	0.72903	1	0.877357	0.890069	0.804257	0.448343	0	0.996611	0.90829	0.852515	0.855611	0.839197	0.907742	0.373949	0.618323	0.639569	0.88769	0.965489	0.921856	0.841324	0.780826	0.480778	1	0.833734	0.652306	0.883815	0.964181	1	0.830356	1	1	1	0.683703	1	1	1	1	1	0.82799	0.837656	1	1	1	0.97865	1	0.464905	0.79011	0.509852	0.637686
Campephilus_magellanicus	0.879395	1	1	1	0.895084	0.79447	0.996611	0	1	0.680671	1	0.933313	1	0.989906	1	0.993748	1	1	1	0.998165	0.783284	1	1	1	0.986176	1	1	1	0.988417	1	1	1	1	1	1	1	1	1	1	1	1	1	0.964149	0.996868	1	0.880725	0.55631	1	0.731956
Campephilus_melanoleucos	0.401988	0.486085	0.291466	0.267094	0.399625	0.991359	0.90829	1	0	0.732618	0.599808	0.76182	0.316856	0.829314	0.98221	0.470812	0.727295	0.661189	0.802925	0.412145	0.998825	0.825633	0.868461	0.877157	0.849704	0.412393	0.435796	0.348188	0.545706	0.267868	0.418148	0.420049	0.765175	0.939321	0.268298	0.34949	0.705049	0.879087	0.734851	0.523234	0.743753	0.457346	0.320127	0.307542	0.853027	0.976642	0.957183	0.762479	0.779967
Campephilus_pollens	0.475666	0.721536	0.765992	0.819833	0.57021	0.729058	0.852515	0.680671	0.732618	0	0.842535	0.604765	0.85905	0.821476	0.983464	0.727845	0.895163	0.979204	0.92633	0.785103	0.767996	0.934428	0.998829	1	0.683549	0.857077	0.860442	0.91477	0.648898	0.929351	0.943737	0.895068	0.91399	1	0.832272	0.869046	0.972065	1	1	0.86303	0.930307	0.738291	0.671048	0.58961	0.913155	0.843364	0.771038	0.94978	0.559256
Campephilus_principalis	0.589939	0.74786	0.610844	0.555858	0.75081	0.971875	0.855611	1	0.599808	0.842535	0	0.737846	0.471635	0.812539	1	0.504716	0.431807	0.625626	0.709495	0.427289	0.948185	0.874919	0.994376	0.959282	0.713174	0.650463	0.457248	0.660197	0.659143	0.616981	0.589492	0.692661	0.693058	0.998984	0.579995	0.564786	0.600588	0.901108	0.912578	0.630581	0.67626	0.74753	0.644596	0.6816	0.693865	0.990006	0.922706	0.900958	0.792868
Campephilus_robustus	0.62507	0.890875	0.808127	0.804105	0.776393	0.925815	0.839197	0.933313	0.76182	0.604765	0.737846	0	0.88718	0.790212	0.994593	0.682795	0.737996	0.913404	0.889328	0.688651	0.916421	0.861086	0.994471	0.977134	0.511795	0.873551	0.850422	0.965441	0.374582	0.984794	0.992885	0.942292	0.701767	1	0.892612	0.916617	0.998596	1	0.950439	0.848193	0.992109	0.915286	0.783014	0.75904	0.822017	0.998711	0.876969	0.899302	0.539927
Campephilus_rubricollis	0.502934	0.495959	0.388517	0.31112	0.578172	0.948209	0.907742	1	0.316856	0.85905	0.471635	0.88718	0	0.857175	0.983802	0.440607	0.674541	0.530574	0.731577	0.389321	0.99639	0.816982	0.86867	0.903456	0.864928	0.457973	0.33093	0.274302	0.682612	0.23792	0.210762	0.4025	0.75131	0.905363	0.280034	0.197601	0.542176	0.81956	0.791884	0.550765	0.660622	0.576234	0.371203	0.437096	0.803818	0.950066	0.971732	0.732308	0.806655
Campethera_abingoni	0.645966	1	0.768889	0.789984	0.780975	0.591412	0.373949	0.989906	0.829314	0.821476	0.812539	0.790212	0.857175	0	0.488192	0.543651	0.765973	0.841183	0.781239	0.73138	0.816638	0.44322	0.913663	0.747616	0.680211	0.820015	0.880011	0.998425	0.678732	0.934096	0.998595	1	0.595233	0.983243	0.978282	0.982159	1	1	0.693711	0.769901	1	0.998179	0.977225	0.888636	1	0.494783	0.750268	0.499151	0.58393
Campethera_bennettii	0.901267	1	0.875661	0.981859	0.922889	0.789711	0.618323	1	0.98221	0.983464	1	0.994593	0.983802	0.488192	0	0.808323	0.994366	0.998334	1	0.995233	1	0.638184	1	0.811223	0.987009	0.934242	0.995917	1	0.983583	1	1	1	0.952598	1	1	1	1	1	0.794079	0.942484	1	1	1	0.987571	1	0.674643	0.927365	0.673433	0.964384
Campethera_cailliautii	0.356492	0.77786	0.455283	0.428149	0.607196	0.795327	0.639569	0.993748	0.470812	0.727845	0.504716	0.682795	0.440607	0.543651	0.808323	0	0.587553	0.534025	0.671582	0.291699	0.922376	0.552613	0.848072	0.749108	0.633734	0.508746	0.528095	0.654116	0.458165	0.571489	0.631694	0.70893	0.613102	0.912225	0.588095	0.57231	0.737633	0.832981	0.594391	0.472088	0.776828	0.7725	0.615398	0.520279	0.863154	0.836887	0.876291	0.477107	0.615648
Campethera_caroli	0.673519	0.969033	0.740947	0.70828	0.849493	1	0.88769	1	0.727295	0.895163	0.431807	0.737996	0.674541	0.765973	0.994366	0.587553	0	0.516007	0.433036	0.551445	1	0.736357	0.938735	0.788771	0.680142	0.779939	0.604836	0.891263	0.598569	0.78622	0.838261	0.910918	0.463452	0.990896	0.7749	0.78463	0.972012	0.881768	0.808483	0.762767	0.875208	0.904962	0.811834	0.757794	1	1	0.935684	0.781061	0.714709
Campethera_maculosa	0.676349	0.88266	0.687046	0.631642	0.840999	1	0.965489	1	0.661189	0.979204	0.625626	0.913404	0.530574	0.841183	0.998334	0.534025	0.516007	0	0.527575	0.450152	1	0.780045	0.772679	0.771066	0.923142	0.674126	0.605929	0.686847	0.655682	0.578004	0.607785	0.796874	0.630103	0.796973	0.672403	0.603412	0.735791	0.6808	0.679653	0.648513	0.739723	0.872633	0.72386	0.676976	1	1	0.964447	0.671923	0.785315
Campethera_mombassica	0.744952	1	0.789363	0.785095	0.903481	0.94341	0.921856	1	0.802925	0.92633	0.709495	0.889328	0.731577	0.781239	1	0.671582	0.433036	0.527575	0	0.64336	0.91712	0.71009	0.738919	0.597551	0.762395	0.836216	0.720652	0.93493	0.623551	0.79585	0.894703	0.973347	0.523083	0.875905	0.836115	0.824632	1	0.928139	0.734741	0.809276	0.980054	0.964018	0.856862	0.816614	1	0.954572	0.949902	0.661979	0.717507
Campethera_nivosa	0.435352	0.781203	0.490787	0.382954	0.653982	0.909893	0.841324	0.998165	0.412145	0.785103	0.427289	0.688651	0.389321	0.73138	0.995233	0.291699	0.551445	0.450152	0.64336	0	0.907013	0.772921	0.778446	0.825102	0.63488	0.533592	0.487813	0.58752	0.429814	0.457141	0.546259	0.676102	0.620308	0.893028	0.541599	0.47341	0.648612	0.803885	0.65533	0.465826	0.72746	0.766222	0.607387	0.489909	0.884751	0.96648	0.891239	0.674935	0.619369
Campethera_notata	0.784593	1	1	0.975262	0.866611	0.36933	0.780826	0.783284	0.998825	0.767996	0.948185	0.916421	0.99639	0.816638	1	0.922376	1	1	0.91712	0.907013	0	0.98264	1	1	0.744459	0.99157	1	1	0.937769	1	1	1	0.980853	1	1	1	1	1	1	0.940381	1	1	1	1	1	0.642514	0.766588	0.956548	0.578383
Campethera_nubica	0.667074	1	0.732822	0.807751	0.852729	0.737625	0.480778	1	0.825633	0.934428	0.874919	0.861086	0.816982	0.44322	0.638184	0.552613	0.736357	0.780045	0.71009	0.772921	0.98264	0	0.882259	0.572467	0.801722	0.80713	0.846015	0.968647	0.698218	0.903725	0.960033	0.992994	0.462238	0.969657	0.947757	0.953081	1	0.99328	0.582177	0.792383	1	1	0.951271	0.884561	1	0.73262	0.920686	0.329147	0.680122
Campethera_punctuligera	0.935727	0.994363	0.835637	0.838373	0.988647	1	1	1	0.868461	0.998829	0.994376	0.994471	0.86867	0.913663	1	0.848072	0.938735	0.772679	0.738919	0.778446	1	0.882259	0	0.768611	0.992933	0.908891	0.946371	0.9364	0.763865	0.834275	0.91581	0.993879	0.824433	0.738859	0.939607	0.878836	0.982865	0.985198	0.664476	0.912184	0.992814	0.995917	0.942697	0.846791	1	1	0.995249	0.821164	0.901305
Campethera_scriptoricauda	0.812161	1	0.829592	0.874784	0.952939	0.967708	0.833734	1	0.877157	1	0.959282	0.977134	0.903456	0.747616	0.811223	0.749108	0.788771	0.771066	0.597551	0.825102	1	0.572467	0.768611	0	1	0.864449	0.885525	0.966699	0.752322	0.881911	0.947466	0.992265	0.60734	0.908069	0.946593	0.935596	1	0.95878	0.657596	0.862834	1	0.99314	0.947918	0.890491	1	0.9599	0.995489	0.488622	0.868052
Campethera_tullbergi	0.671521	0.955371	0.884639	0.824866	0.823408	0.719319	0.652306	0.986176	0.849704	0.683549	0.713174	0.511795	0.864928	0.680211	0.987009	0.633734	0.680142	0.923142	0.762395	0.63488	0.744459	0.801722	0.992933	1	0	0.900145	0.896088	1	0.606577	0.991166	1	0.998626	0.636202	1	0.93057	0.931035	1	1	0.972491	0.806002	1	0.977685	0.916826	0.859422	0.986962	0.843713	0.836743	0.825019	0.5758
Celeus_brachyurus	0.539194	0.630081	0.391736	0.342306	0.553279	0.971663	0.883815	1	0.412393	0.857077	0.650463	0.873551	0.457973	0.820015	0.934242	0.508746	0.779939	0.674126	0.836216	0.533592	0.99157	0.80713	0.908891	0.864449	0.900145	0	0.517098	0.579242	0.68425	0.501428	0.573919	0.546364	0.808572	0.949391	0.533058	0.528123	0.748606	0.89234	0.608966	0.232294	0.661653	0.686069	0.519304	0.471531	0.882615	0.96395	0.956721	0.756839	0.854346
Celeus_castaneus	0.530712	0.534774	0.407569	0.319512	0.580987	1	0.964181	1	0.435796	0.860442	0.457248	0.850422	0.33093	0.880011	0.995917	0.528095	0.604836	0.605929	0.720652	0.487813	1	0.846015	0.946371	0.885525	0.896088	0.517098	0	0.469982	0.717787	0.432996	0.439949	0.361946	0.768865	0.982189	0.372222	0.435083	0.589693	0.842155	0.834074	0.646805	0.685461	0.549742	0.407209	0.437298	0.783762	1	0.965703	0.847787	0.836692
Celeus_elegans	0.670658	0.423446	0.52202	0.449421	0.594326	1	1	1	0.348188	0.91477	0.660197	0.965441	0.274302	0.998425	1	0.654116	0.891263	0.686847	0.93493	0.58752	1	0.968647	0.9364	0.966699	1	0.579242	0.469982	0	0.883746	0.161909	0.181179	0.330645	0.961239	0.911393	0.222596	0.236468	0.526772	0.802485	0.876787	0.70787	0.657246	0.49997	0.382689	0.52847	0.82493	1	1	0.875576	0.965693
Celeus_flavescens	0.459366	0.880396	0.571708	0.58158	0.73279	0.955739	0.830356	0.988417	0.545706	0.648898	0.659143	0.374582	0.682612	0.678732	0.983583	0.458165	0.598569	0.655682	0.623551	0.429814	0.937769	0.698218	0.763865	0.752322	0.606577	0.68425	0.717787	0.883746	0	0.768193	0.896846	0.926985	0.560682	0.866866	0.760164	0.76705	0.997085	0.988962	0.657848	0.658884	0.965782	0.876978	0.684911	0.58391	0.877289	0.983196	0.893003	0.636079	0.530132
Celeus_flavus	0.609059	0.493531	0.451028	0.366521	0.566527	1	1	1	0.267868	0.929351	0.616981	0.984794	0.23792	0.934096	1	0.571489	0.78622	0.578004	0.79585	0.457141	1	0.903725	0.834275	0.881911	0.991166	0.501428	0.432996	0.161909	0.768193	0	0.23523	0.373746	0.856861	0.909148	0.229722	0.235264	0.586876	0.823975	0.762425	0.611277	0.669637	0.509113	0.365832	0.45754	0.85836	1	0.994203	0.808475	0.89759
Celeus_grammicus	0.659924	0.434342	0.508387	0.447213	0.656823	1	1	1	0.418148	0.943737	0.589492	0.992885	0.210762	0.998595	1	0.631694	0.838261	0.607785	0.894703	0.546259	1	0.960033	0.91581	0.947466	1	0.573919	0.439949	0.181179	0.896846	0.23523	0	0.360934	0.936355	0.894036	0.309927	0.156617	0.459333	0.776084	0.853746	0.685097	0.601662	0.569176	0.400211	0.540735	0.824362	1	1	0.845145	0.95496
Celeus_loricatus	0.684141	0.449082	0.447503	0.349552	0.490344	1	1	1	0.420049	0.895068	0.692661	0.942292	0.4025	1	1	0.70893	0.910918	0.796874	0.973347	0.676102	1	0.992994	0.993879	0.992265	0.998626	0.546364	0.361946	0.330645	0.926985	0.373746	0.360934	0	0.986606	0.972491	0.318047	0.40063	0.618666	0.851472	0.939785	0.711659	0.715189	0.422573	0.318422	0.469433	0.815857	1	1	0.921888	0.990304
Celeus_lugubris	0.692592	0.995569	0.796458	0.743446	0.867005	0.916907	0.683703	1	0.765175	0.91399	0.693058	0.701767	0.75131	0.595233	0.952598	0.613102	0.463452	0.630103	0.523083	0.620308	0.980853	0.462238	0.824433	0.60734	0.636202	0.808572	0.768865	0.961239	0.560682	0.856861	0.936355	0.986606	0	0.956341	0.914391	0.918218	0.99099	0.945323	0.725551	0.77459	0.985527	0.991907	0.925018	0.831389	1	0.902899	0.927708	0.505936	0.59651
Celeus_obrieni	0.97108	0.99292	0.935461	0.934911	0.991902	1	1	1	0.939321	1	0.998984	1	0.905363	0.983243	1	0.912225	0.990896	0.796973	0.875905	0.893028	1	0.969657	0.738859	0.908069	1	0.949391	0.982189	0.911393	0.866866	0.909148	0.894036	0.972491	0.956341	0	0.936679	0.894959	0.971794	0.944466	0.869744	0.947194	0.984353	0.994241	0.94668	0.945666	1	1	0.999925	0.848815	0.9594
Celeus_spectabilis	0.567252	0.453365	0.408977	0.387544	0.473867	1	1	1	0.268298	0.832272	0.579995	0.892612	0.280034	0.978282	1	0.588095	0.7749	0.672403	0.836115	0.541599	1	0.947757	0.939607	0.946593	0.93057	0.533058	0.372222	0.222596	0.760164	0.229722	0.309927	0.318047	0.914391	0.936679	0	0.288333	0.642123	0.860469	0.877931	0.659432	0.723337	0.409768	0.252114	0.434438	0.827349	1	0.995464	0.874376	0.890274
Celeus_torquatus	0.594462	0.463166	0.449826	0.402667	0.621304	1	1	1	0.34949	0.869046	0.564786	0.916617	0.197601	0.982159	1	0.57231	0.78463	0.603412	0.824632	0.47341	1	0.953081	0.878836	0.935596	0.931035	0.528123	0.435083	0.236468	0.76705	0.235264	0.156617	0.40063	0.918218	0.894959	0.288333	0	0.509433	0.790289	0.834437	0.640135	0.630025	0.551638	0.360332	0.476654	0.814246	1	1	0.840565	0.906474
Celeus_undatus	0.772349	0.587654	0.741269	0.683706	0.831804	1	1	1	0.705049	0.972065	0.600588	0.998596	0.542176	1	1	0.737633	0.972012	0.735791	1	0.648612	1	1	0.982865	1	1	0.748606	0.589693	0.526772	0.997085	0.586876	0.459333	0.618666	0.99099	0.971794	0.642123	0.509433	0	0.650744	0.960254	0.788093	0.543877	0.779484	0.703189	0.755449	0.739731	1	1	0.963039	1
Chrysocolaptes_erythrocephalus	0.901254	0.902739	0.929051	0.867961	0.92693	1	1	1	0.879087	1	0.901108	1	0.81956	1	1	0.832981	0.881768	0.6808	0.928139	0.803885	1	0.99328	0.985198	0.95878	1	0.89234	0.842155	0.802485	0.988962	0.823975	0.776084	0.851472	0.945323	0.944466	0.860469	0.790289	0.650744	0	0.905167	0.889315	0.711996	0.917196	0.895973	0.905765	1	1	1	0.91206	0.982111
Chrysocolaptes_festivus	0.748256	0.994169	0.594842	0.704006	0.870254	0.963699	0.82799	1	0.734851	1	0.912578	0.950439	0.791884	0.693711	0.794079	0.594391	0.808483	0.679653	0.734741	0.65533	1	0.582177	0.664476	0.657596	0.972491	0.608966	0.834074	0.876787	0.657848	0.762425	0.853746	0.939785	0.725551	0.869744	0.877931	0.834437	0.960254	0.905167	0	0.634936	0.815669	0.972925	0.888048	0.743423	1	0.94905	0.982496	0.534009	0.840887
Chrysocolaptes_guttacristatus	0.549331	0.842757	0.541486	0.438142	0.600442	0.911084	0.837656	1	0.523234	0.86303	0.630581	0.848193	0.550765	0.769901	0.942484	0.472088	0.762767	0.648513	0.809276	0.465826	0.940381	0.792383	0.912184	0.862834	0.806002	0.232294	0.646805	0.70787	0.658884	0.611277	0.685097	0.711659	0.77459	0.947194	0.659432	0.640135	0.788093	0.889315	0.634936	0	0.706146	0.808177	0.670101	0.611234	0.896823	0.929237	0.923895	0.725799	0.763123
Chrysocolaptes_haematribon	0.756376	0.665138	0.766911	0.745079	0.823221	1	1	1	0.743753	0.930307	0.67626	0.992109	0.660622	1	1	0.776828	0.875208	0.739723	0.980054	0.72746	1	1	0.992814	1	1	0.661653	0.685461	0.657246	0.965782	0.669637	0.601662	0.715189	0.985527	0.984353	0.723337	0.630025	0.543877	0.711996	0.815669	0.706146	0	0.791471	0.746515	0.772458	0.8214	1	1	1	1
Chrysocolaptes_lucidus	0.653169	0.500386	0.554524	0.567246	0.443551	1	1	1	0.457346	0.738291	0.74753	0.915286	0.576234	0.998179	1	0.7725	0.904962	0.872633	0.964018	0.766222	1	1	0.995917	0.99314	0.977685	0.686069	0.549742	0.49997	0.876978	0.509113	0.569176	0.422573	0.991907	0.994241	0.409768	0.551638	0.779484	0.917196	0.972925	0.808177	0.791471	0	0.415633	0.497158	0.879619	1	1	0.987809	0.98552
Chrysocolaptes_stricklandi	0.508737	0.373524	0.308209	0.352745	0.412054	1	1	0.964149	0.320127	0.671048	0.644596	0.783014	0.371203	0.977225	1	0.615398	0.811834	0.72386	0.856862	0.607387	1	0.951271	0.942697	0.947918	0.916826	0.519304	0.407209	0.382689	0.684911	0.365832	0.400211	0.318422	0.925018	0.94668	0.252114	0.360332	0.703189	0.895973	0.888048	0.670101	0.746515	0.415633	0	0.292052	0.836662	1	0.996774	0.881868	0.849549
Chrysocolaptes_strictus	0.444887	0.472946	0.292109	0.30209	0.440808	1	0.97865	0.996868	0.307542	0.58961	0.6816	0.75904	0.437096	0.888636	0.987571	0.520279	0.757794	0.676976	0.816614	0.489909	1	0.884561	0.846791	0.890491	0.859422	0.471531	0.437298	0.52847	0.58391	0.45754	0.540735	0.469433	0.831389	0.945666	0.434438	0.476654	0.755449	0.905765	0.743423	0.611234	0.772458	0.497158	0.292052	0	0.883337	1	0.969758	0.825487	0.795276
Chrysocolaptes_xanthocephalus	0.850817	0.819243	0.837889	0.841402	0.924596	1	1	1	0.853027	0.913155	0.693865	0.822017	0.803818	1	1	0.863154	1	1	1	0.884751	1	1	1	1	0.986962	0.882615	0.783762	0.82493	0.877289	0.85836	0.824362	0.815857	1	1	0.827349	0.814246	0.739731	1	1	0.896823	0.8214	0.879619	0.836662	0.883337	0	1	1	1	0.99522
Colaptes_atricollis	0.803132	1	0.949699	0.970076	0.815142	0.348971	0.464905	0.880725	0.976642	0.843364	0.990006	0.998711	0.950066	0.494783	0.674643	0.836887	1	1	0.954572	0.96648	0.642514	0.73262	1	0.9599	0.843713	0.96395	1	1	0.983196	1	1	1	0.902899	1	1	1	1	1	0.94905	0.929237	1	1	1	1	1	0	0.664429	0.76899	0.60562
Colaptes_auratus	0.768792	1	0.975095	0.943113	0.786158	0.660323	0.79011	0.55631	0.957183	0.771038	0.922706	0.876969	0.971732	0.750268	0.927365	0.876291	0.935684	0.964447	0.949902	0.891239	0.766588	0.920686	0.995249	0.995489	0.836743	0.956721	0.965703	1	0.893003	0.994203	1	1	0.927708	0.999925	0.995464	1	1	1	0.982496	0.923895	1	1	0.996774	0.969758	1	0.664429	0.00974764	0.944922	0.621417
Colaptes_auricularis	0.637438	1	0.712013	0.738846	0.840723	0.76211	0.509852	1	0.762479	0.94978	0.900958	0.899302	0.732308	0.499151	0.673433	0.477107	0.781061	0.671923	0.661979	0.674935	0.956548	0.329147	0.821164	0.488622	0.825019	0.756839	0.847787	0.875576	0.636079	0.808475	0.845145	0.921888	0.505936	0.848815	0.874376	0.840565	0.963039	0.91206	0.534009	0.725799	1	0.987809	0.881868	0.825487	1	0.76899	0.944922	0	0.715572
Colaptes_campestris	0.466934	0.993832	0.809615	0.783759	0.640308	0.449041	0.637686	0.731956	0.779967	0.559256	0.792868	0.539927	0.806655	0.58393	0.964384	0.615648	0.714709	0.785315	0.717507	0.619369	0.578383	0.680122	0.901305	0.868052	0.5758	0.854346	0.836692	0.965693	0.530132	0.89759	0.95496	0.990304	0.59651	0.9594	0.890274	0.906474	1	0.982111	0.840887	0.763123	1	0.98552	0.849549	0.795276	0.99522	0.60562	0.621417	0.715572	0
Colaptes_chrysoides	1	1	0.969259	1	0.991543	0.975818	0.955237	1	1	1	1	1	1	0.738478	0.630479	0.992109	1	1	1	1	1	0.978066	1	1	1	1	1	1	1	1	1	1	1	1	1	1	1	1	0.952652	1	1	1	1	1	1	0.741188	0.907428	0.986628	0.990553
Colaptes_fernandinae	0.94265	1	0.950046	0.949217	0.9767	1	1	1	0.95491	0.993617	0.91108	1	0.923218	0.950359	1	0.926186	0.761147	0.843861	0.687701	0.917046	1	0.906093	0.873429	0.787336	0.972741	0.960799	0.916864	1	0.894491	0.939372	0.988597	1	0.804099	0.995785	0.958399	0.953602	1	1	0.924536	0.959159	0.995462	0.989428	0.960562	0.957044	1	1	0.997144	0.886902	0.930032
Colaptes_melanochloros	0.468963	0.995714	0.775458	0.768765	0.610717	0.413141	0.517616	0.787468	0.775624	0.636766	0.829519	0.640817	0.807545	0.479181	0.802486	0.552916	0.764274	0.798862	0.759912	0.634221	0.64353	0.621364	0.892037	0.843526	0.639676	0.803851	0.847053	0.960371	0.560801	0.884185	0.951553	0.983662	0.642293	0.947975	0.907668	0.921443	0.997978	0.989624	0.757483	0.733041	0.996879	0.994239	0.879811	0.809345	0.999671	0.487472	0.546769	0.612615	0.225858
Colaptes_pitius	0.81608	1	1	1	0.802649	0.590224	0.830415	0.286065	1	0.645728	1	0.917772	1	0.852404	0.932879	0.96339	1	1	0.985398	0.979761	0.716697	0.969502	1	1	0.93863	1	1	1	0.98111	1	1	1	1	1	1	1	1	1	1	0.986627	1	1	0.963729	0.994799	1	0.622851	0.420137	0.985499	0.591636
Colaptes_punctigula	0.398175	0.426283	0.259419	0.265151	0.397077	0.982268	0.920543	1	0.116748	0.703627	0.61983	0.772643	0.312208	0.835699	0.978857	0.487043	0.741279	0.657572	0.804848	0.445669	1	0.824662	0.859084	0.882802	0.860311	0.422914	0.420292	0.339718	0.558873	0.275895	0.421834	0.414189	0.780491	0.939145	0.266865	0.360092	0.708485	0.87788	0.725047	0.551366	0.743309	0.428939	0.267472	0.262962	0.856833	0.969961	0.96771	0.763314	0.791953
Colaptes_rivolii	0.526175	0.84456	0.839162	0.884236	0.583083	0.597835	0.731986	0.584644	0.808815	0.220449	0.880653	0.6555	0.913014	0.748831	0.946093	0.742332	0.892014	0.972911	0.931731	0.801517	0.73681	0.858896	0.99866	0.998816	0.664585	0.909619	0.942763	0.995962	0.702814	0.992931	0.999626	0.990251	0.8638	1	0.927518	0.944007	1	1	0.982778	0.857563	0.982682	0.86584	0.782416	0.713434	0.987737	0.705801	0.661905	0.881797	0.432595
Colaptes_rubiginosus	0.298728	0.522953	0.301006	0.392345	0.385901	0.803198	0.721828	0.997266	0.314927	0.565215	0.614213	0.710222	0.44597	0.626002	0.846402	0.361014	0.748024	0.707697	0.798599	0.454781	0.922044	0.694269	0.912135	0.851346	0.740092	0.480076	0.487374	0.585752	0.533246	0.52221	0.56831	0.591395	0.761832	0.945253	0.481661	0.517952	0.7489	0.906671	0.693925	0.537933	0.765783	0.554126	0.397124	0.343136	0.874936	0.83262	0.857572	0.686144	0.638565
Colaptes_rupicola	0.904399	1	1	1	0.90078	0.679623	0.920193	0.581525	1	0.892194	1	1	1	0.950384	1	1	1	1	1	1	0.687413	0.998256	1	1	0.99086	1	1	1	1	1	1	1	1	1	1	1	1	1	1	0.998099	1	1	1	1	1	0.694216	0.519696	1	0.708884
Dendrocopos_analis	0.533561	0.620527	0.372545	0.288044	0.582127	1	0.988296	1	0.32436	0.846469	0.588514	0.890855	0.38275	0.900893	0.97945	0.461118	0.750399	0.595141	0.772312	0.399782	1	0.85263	0.78493	0.837856	0.953608	0.453676	0.408158	0.409224	0.620087	0.312151	0.463376	0.436456	0.843026	0.916957	0.358311	0.393513	0.650569	0.822608	0.648853	0.542181	0.673735	0.548557	0.418612	0.386467	0.809717	1	0.992162	0.758137	0.881594
Dendrocopos_assimilis	0.992344	1	0.966818	0.998858	0.995548	0.978404	0.971328	1	0.999781	1	1	1	0.995668	0.932114	0.847924	0.982053	1	1	1	1	1	0.970998	1	0.969175	0.993439	0.994029	1	1	1	1	1	1	0.989009	1	1	1	1	1	0.96054	0.995185	1	1	1	1	1	0.977702	1	0.9689	0.998367
Dendrocopos_atratus	0.437236	0.9686	0.591392	0.596058	0.725669	0.686702	0.533124	0.99488	0.646757	0.773782	0.601796	0.703791	0.660544	0.410998	0.777868	0.290741	0.522859	0.611417	0.587211	0.446585	0.825889	0.402673	0.797524	0.652853	0.568335	0.651303	0.690188	0.912592	0.460218	0.776838	0.872652	0.931236	0.477102	0.948799	0.81247	0.821303	0.969224	0.951004	0.567467	0.589433	0.907874	0.920883	0.838842	0.69992	0.961724	0.746707	0.830095	0.443107	0.499275
Dendrocopos_auriceps	0.391874	0.901463	0.659722	0.645638	0.660519	0.708444	0.828349	0.803096	0.63896	0.635083	0.501958	0.606143	0.611317	0.768177	0.972412	0.461574	0.547562	0.639237	0.661306	0.446027	0.71445	0.810822	0.936812	0.893428	0.569423	0.725513	0.603053	0.806836	0.508481	0.737549	0.77192	0.816506	0.677431	0.972824	0.674544	0.70367	0.862752	0.869663	0.832561	0.644994	0.847058	0.838962	0.708059	0.669227	0.864983	0.860387	0.718167	0.781975	0.452834
Dendrocopos_canicapillus	0.265897	0.553904	0.372006	0.411642	0.361575	0.733024	0.791293	0.871121	0.367174	0.498324	0.633548	0.70638	0.476753	0.735785	0.937435	0.420169	0.766838	0.714185	0.814638	0.468979	0.821837	0.763694	0.922773	0.868835	0.730347	0.471712	0.531197	0.6132	0.545108	0.563444	0.606235	0.60586	0.778094	0.948516	0.527533	0.553047	0.760385	0.90077	0.785127	0.526892	0.78514	0.592345	0.424695	0.357058	0.872569	0.778213	0.726762	0.718421	0.525799
Dendrocopos_cathpharius	0.305705	0.74122	0.607927	0.646484	0.53118	0.634691	0.719557	0.698368	0.616879	0.488243	0.716881	0.597797	0.694207	0.667143	0.920412	0.572197	0.789019	0.907485	0.86444	0.64608	0.738462	0.742982	0.995718	0.921666	0.670923	0.696278	0.695443	0.820336	0.546097	0.809598	0.831359	0.820609	0.776438	0.998806	0.740319	0.762334	0.876077	1	0.892253	0.70955	0.872031	0.784804	0.676529	0.644652	0.847854	0.733501	0.57057	0.779089	0.450667
Dendrocopos_darjellensis	0.456974	0.740195	0.72112	0.733258	0.628086	0.743133	0.890843	0.619135	0.698616	0.482497	0.736563	0.569091	0.765674	0.862841	1	0.704551	0.866776	0.95426	0.906692	0.703536	0.743971	0.964665	0.996161	1	0.675083	0.801787	0.759057	0.827825	0.598661	0.851694	0.848383	0.827866	0.9002	1	0.758786	0.774596	0.882744	1	0.999188	0.813955	0.890237	0.801943	0.680463	0.690751	0.875873	0.882486	0.55809	0.955676	0.547194
Dendrocopos_dorae	0.990649	1	0.950955	1	0.943016	0.802712	0.714021	1	1	0.983704	1	1	1	0.601514	0.460245	0.923538	1	1	1	1	0.993888	0.872695	1	0.966153	1	0.984327	1	1	1	1	1	1	1	1	1	1	1	1	0.883195	0.998	1	1	1	0.999617	1	0.585173	0.829452	0.89466	0.942624
Dendrocopos_himalayensis	0.518843	0.988372	0.791804	0.765109	0.714693	0.70491	0.864402	0.543953	0.76594	0.645886	0.682396	0.64388	0.769265	0.817944	1	0.645433	0.682493	0.792358	0.724175	0.597561	0.707374	0.848202	0.961204	0.920868	0.61875	0.830792	0.760962	0.919792	0.588116	0.865583	0.907788	0.928175	0.721131	0.980123	0.81219	0.844747	0.974358	0.934398	0.862449	0.75588	0.96974	0.930387	0.834951	0.783496	0.93443	0.862113	0.55355	0.831637	0.457396
Dendrocopos_hyperythrus	0.459642	0.99214	0.71189	0.677815	0.661037	0.667141	0.825144	0.665662	0.67279	0.629345	0.719802	0.654226	0.692882	0.754744	1	0.57108	0.687997	0.697907	0.703931	0.522034	0.715768	0.825152	0.880078	0.870223	0.6565	0.752991	0.761422	0.871684	0.491938	0.770337	0.856373	0.916248	0.717808	0.916173	0.767691	0.769836	0.981772	0.949566	0.781875	0.67479	0.978856	0.920896	0.777356	0.694074	0.950815	0.764154	0.539037	0.739895	0.375839
Dendrocopos_kizuki	0.760569	0.877335	0.96318	0.997652	0.787399	0.815045	0.991528	0.345836	0.94887	0.509701	1	0.80922	1	0.999865	1	0.948726	1	1	0.987353	0.96637	0.813779	1	1	1	0.876739	0.999883	1	1	0.900499	1	1	1	1	1	0.999807	0.996549	1	1	1	0.980922	0.984915	0.923945	0.860374	0.842117	1	0.949482	0.621789	1	0.701414
Dendrocopos_leucopterus	1	1	1	1	0.998291	0.990084	0.996543	0.990755	1	1	1	1	1	1	1	1	1	1	1	1	1	1	1	1	1	1	1	1	1	1	1	1	1	1	1	1	1	1	1	1	1	1	1	1	1	0.929371	0.764923	1	0.99322
Dendrocopos_leucotos	0.683874	0.775605	0.853404	0.912953	0.687345	0.825198	0.964102	0.469415	0.850113	0.40884	0.984166	0.807833	0.945746	0.964531	1	0.904509	1	1	0.983058	0.936468	0.836687	0.999366	1	1	0.891924	0.924263	0.942549	0.933324	0.856743	0.946643	0.945408	0.919122	1	1	0.904915	0.923794	0.976423	1	1	0.961661	0.954942	0.787319	0.767006	0.719769	0.961896	0.890387	0.446049	0.993936	0.730378
Dendrocopos_macei	0.341682	0.729422	0.436853	0.391971	0.612443	0.892221	0.846757	0.983751	0.422687	0.734176	0.352309	0.650083	0.39144	0.732576	0.977809	0.32876	0.551197	0.551776	0.632596	0.249163	0.869729	0.762724	0.877719	0.782849	0.634948	0.522871	0.413366	0.602241	0.423189	0.513323	0.543428	0.629489	0.643403	0.923496	0.487702	0.505119	0.632793	0.85899	0.705793	0.465255	0.713676	0.724058	0.5326	0.51336	0.77273	0.960742	0.871833	0.668788	0.596505
Dendrocopos_maculatus	0.623665	0.576263	0.600664	0.545981	0.650157	1	1	1	0.548404	0.786245	0.681028	0.921255	0.553459	1	1	0.672025	0.888629	0.760971	0.974032	0.635127	1	0.994196	0.993845	0.991405	0.990283	0.508514	0.588032	0.534992	0.868767	0.554945	0.544752	0.525322	0.985929	0.963015	0.560101	0.537357	0.63278	0.80131	0.797946	0.584645	0.486691	0.54423	0.553065	0.558013	0.821713	1	1	0.920341	0.991044
Dendrocopos_mahrattensis	0.64804	0.966524	0.571799	0.574817	0.767194	0.952141	0.815354	1	0.629714	0.936938	0.775577	0.848443	0.688121	0.642992	0.844059	0.50493	0.725598	0.625232	0.757355	0.518251	0.967735	0.657975	0.753533	0.776456	0.84155	0.479397	0.766433	0.818334	0.609694	0.691577	0.793583	0.876056	0.687972	0.913392	0.80889	0.76094	0.903513	0.870126	0.304194	0.477803	0.707807	0.937598	0.829457	0.652395	1	0.953197	0.931758	0.618907	0.757356
Dendrocopos_major	0.900169	1	1	1	0.887884	0.67158	0.874026	0.377616	1	0.882598	1	1	1	0.917499	0.993673	0.999723	1	1	1	1	0.7212	0.989788	1	1	0.997109	1	1	1	1	1	1	1	1	1	1	1	1	1	1	1	1	1	1	1	1	0.698109	0.450194	1	0.708207
Dendrocopos_medius	0.988013	1	0.999839	1	0.958027	0.845322	0.914192	0.53922	1	0.983368	1	1	1	0.955846	0.994332	0.997628	1	1	1	1	0.862839	0.995245	1	1	1	1	1	1	1	1	1	1	1	1	1	1	1	1	1	0.99984	1	1	1	1	1	0.832815	0.676569	0.995659	0.868873
Dendrocopos_minor	0.899016	1	0.996276	1	0.882477	0.656939	0.845762	0.433906	1	0.888893	1	1	1	0.895845	0.978251	0.986287	1	1	1	1	0.755608	0.965502	1	1	0.997774	0.998931	1	1	1	1	1	1	1	1	1	1	1	1	1	0.995933	1	1	1	1	1	0.667519	0.481131	0.983859	0.72443
Dendrocopos_moluccensis	0.582969	0.382695	0.418924	0.376676	0.632375	1	1	1	0.421558	0.872995	0.585833	0.934184	0.306554	0.971495	1	0.591377	0.820225	0.63205	0.824442	0.537323	1	0.928834	0.887456	0.900326	0.997276	0.492627	0.325349	0.330037	0.806628	0.339208	0.316804	0.345398	0.880109	0.929012	0.357595	0.334688	0.489054	0.777895	0.844452	0.683312	0.608162	0.565471	0.382762	0.470395	0.77993	1	0.999374	0.864144	0.911811
Dendrocopos_nanus	0.620913	0.901423	0.538754	0.498026	0.685453	0.916951	0.818564	0.999876	0.566023	0.91161	0.700715	0.876671	0.612916	0.706995	0.887738	0.466542	0.738067	0.614737	0.787418	0.469505	0.949581	0.716583	0.82552	0.834596	0.827433	0.264478	0.717159	0.765901	0.658619	0.650488	0.736817	0.790487	0.749826	0.937793	0.738739	0.691637	0.833542	0.864044	0.440613	0.252598	0.709074	0.872188	0.759871	0.633349	0.993189	0.935247	0.928752	0.675763	0.77159
Dendrocopos_noguchii	0.99981	0.994122	0.998629	1	0.998383	1	1	1	1	0.996459	1	0.997765	1	1	1	1	1	1	1	1	1	1	1	1	1	1	1	1	0.999824	1	1	1	1	1	1	1	1	1	1	1	1	0.997466	0.996641	0.997528	1	1	1	1	1
Dendrocopos_obsoletus	0.510903	0.981227	0.632083	0.578354	0.72772	0.635687	0.624334	0.93979	0.630788	0.796651	0.817955	0.830801	0.671068	0.521425	0.868631	0.425002	0.76252	0.624231	0.723411	0.451127	0.746846	0.53731	0.697469	0.749281	0.726279	0.671574	0.801048	0.818758	0.562765	0.692791	0.80279	0.891453	0.605291	0.890106	0.835504	0.770904	0.898838	0.887619	0.483729	0.603998	0.945579	0.959683	0.853923	0.649084	1	0.703143	0.802654	0.480122	0.526761
Dendrocopos_ramsayi	1	0.999727	1	0.999848	1	1	1	1	1	1	0.999508	1	0.999761	1	1	0.999772	1	1	1	0.999746	1	1	1	1	1	1	0.999746	0.999745	1	0.999788	0.999683	1	1	1	0.999812	0.999733	0.999234	1	1	1	0.999483	1	0.999844	1	0.998503	1	1	1	1
Dendrocopos_syriacus	0.942455	1	0.982373	1	0.885804	0.659845	0.715748	0.734047	1	0.948806	1	1	0.998958	0.737904	0.75123	0.941293	1	1	1	1	0.865428	0.923567	1	0.991326	1	0.993285	1	1	1	1	1	1	1	1	1	1	1	1	0.971437	0.99151	1	1	1	1	1	0.52889	0.535767	0.917543	0.778983
Dendrocopos_temminckii	0.541849	0.355368	0.540559	0.624941	0.642461	1	1	0.971634	0.529457	0.625436	0.69589	0.65883	0.553143	1	1	0.725941	0.938832	0.876527	1	0.734323	1	1	0.997917	1	0.945969	0.670128	0.593941	0.540456	0.710573	0.596846	0.5531	0.571701	1	1	0.552174	0.505199	0.596969	0.879987	1	0.823169	0.640941	0.597081	0.424759	0.492283	0.74399	1	0.996611	1	0.888373
Dendropicos_abyssinicus	0.584611	1	0.803887	0.844106	0.77545	0.452244	0.441696	0.869917	0.870843	0.778687	0.843969	0.870585	0.879113	0.395593	0.690126	0.587063	0.798264	0.882035	0.80146	0.794871	0.613575	0.390625	0.991304	0.737625	0.701735	0.83651	0.903104	1	0.766473	0.963149	0.993684	1	0.667199	0.994069	0.963929	0.975646	1	1	0.763216	0.800511	0.988276	0.990319	0.972744	0.924488	1	0.546329	0.781824	0.491811	0.540154
Dendropicos_elachus	0.96626	1	0.780918	0.856394	1	1	1	1	0.881958	1	1	1	0.91973	0.921128	0.92643	0.868766	1	0.872039	0.92574	0.800506	1	0.88692	0.583216	0.911039	1	0.898996	0.998991	0.941678	0.832584	0.8702	0.933563	0.996008	0.972514	0.85411	0.966898	0.907853	1	1	0.618304	0.913824	1	0.997968	0.967134	0.815401	1	1	1	0.888577	0.966911
Dendropicos_fuscescens	0.556969	1	0.663747	0.700974	0.719983	0.549152	0.424641	0.967545	0.743577	0.776348	0.759819	0.784934	0.761413	0.216637	0.578839	0.443899	0.685289	0.757423	0.678312	0.610529	0.778308	0.471673	0.839798	0.721217	0.643845	0.735944	0.812841	0.958441	0.582014	0.854445	0.93829	0.990012	0.604334	0.946976	0.897634	0.885865	0.999559	0.9855	0.597599	0.685576	0.984487	0.972296	0.912887	0.797526	1	0.486829	0.712504	0.505565	0.496334
Dendropicos_gabonensis	0.425684	0.67586	0.437246	0.424734	0.70475	1	0.961468	1	0.450324	0.837437	0.411934	0.785701	0.321375	0.822188	0.991222	0.39108	0.520714	0.439283	0.579556	0.34853	1	0.777845	0.834244	0.760604	0.868189	0.533835	0.350653	0.517753	0.514445	0.439155	0.456714	0.600834	0.684394	0.859076	0.45498	0.415741	0.605743	0.829048	0.689038	0.584101	0.660808	0.702077	0.507543	0.498819	0.703534	0.998444	0.968163	0.67094	0.780416
Dendropicos_lugubris	0.92294	0.981531	0.932074	0.929077	0.965166	1	1	1	0.936577	0.991177	0.824999	1	0.891243	0.98558	1	0.897419	0.70208	0.781967	0.755586	0.883567	1	0.970065	0.982733	0.872164	0.961805	0.945618	0.885718	0.930334	0.959226	0.912951	0.894346	0.946731	0.881183	0.987882	0.913951	0.891397	0.932384	0.758141	0.923786	0.943707	0.901491	0.961646	0.928752	0.939642	1	1	0.999777	0.940844	0.960193
Dendropicos_poecilolaemus	0.81608	1	0.886154	0.837255	0.916542	0.967739	0.828039	1	0.863887	0.891911	0.584521	0.676786	0.847651	0.771288	1	0.760667	0.420673	0.770083	0.607351	0.736653	0.926047	0.81458	0.989524	1	0.56988	0.885097	0.812573	1	0.660869	0.947137	0.993829	1	0.61091	1	0.914686	0.943572	1	1	0.936349	0.869817	0.980188	0.976297	0.940655	0.885784	1	1	0.918159	0.925059	0.774509
Dendropicos_spodocephalus	0.786917	1	0.912701	0.930334	0.900055	0.629564	0.445165	0.986227	0.950231	0.920504	0.946417	0.926926	0.916391	0.587317	0.707903	0.744433	0.986757	0.999694	0.98932	0.933781	0.888122	0.443478	1	0.810467	0.756325	0.923599	0.998719	1	0.914625	1	1	1	0.734577	1	1	1	1	1	0.88475	0.892129	1	1	1	0.99696	1	0.631537	0.933471	0.520754	0.799983
Dendropicos_stierlingi	0.909255	1	0.927167	0.96764	0.96904	0.897963	0.784788	1	0.964178	1	1	1	0.985868	0.822231	0.743515	0.880309	0.975339	0.970822	0.942347	0.982027	1	0.717887	0.97191	0.617634	0.998618	0.942675	0.987586	1	0.929595	0.984326	1	1	0.919538	0.998171	1	1	1	1	0.866916	0.938732	1	1	0.998938	0.979728	1	0.879879	0.999259	0.719124	0.986495
Dinopium_benghalense	0.681918	0.816501	0.477536	0.483561	0.690929	0.982749	0.899939	1	0.547385	0.974285	0.710558	0.946051	0.586467	0.782293	0.893086	0.553971	0.780106	0.627463	0.816376	0.539406	1	0.763063	0.821241	0.837662	0.948364	0.245681	0.648291	0.700556	0.737433	0.593382	0.667767	0.719272	0.810248	0.937826	0.677616	0.627701	0.781877	0.8685	0.452246	0.282679	0.695752	0.814816	0.698091	0.604211	0.94785	0.966207	0.97254	0.72734	0.871911
Dinopium_everetti	0.93173	0.949545	0.955334	0.933601	0.966169	1	1	1	0.939329	0.996939	0.942332	1	0.902069	1	1	0.90934	0.914659	0.811313	0.950728	0.89342	1	1	0.982722	0.98405	0.99072	0.946617	0.902846	0.899987	0.990905	0.912111	0.882756	0.921982	0.977737	0.914126	0.925281	0.889443	0.783709	0.408112	0.929794	0.94512	0.868551	0.955894	0.935339	0.947508	1	1	1	0.935666	0.992387
Dinopium_javanense	0.518574	0.59102	0.302582	0.259371	0.503706	0.970997	0.892662	1	0.353141	0.871001	0.621822	0.88771	0.375691	0.815931	0.93477	0.46884	0.755147	0.638605	0.798091	0.472313	1	0.787942	0.888666	0.840654	0.90678	0.190215	0.446264	0.507191	0.673233	0.424506	0.502918	0.470736	0.80303	0.940225	0.465539	0.459384	0.707706	0.870948	0.590699	0.301708	0.650729	0.661318	0.446946	0.407032	0.871727	0.954144	0.968614	0.728742	0.844922
Dinopium_rafflesii	0.731818	0.280945	0.532378	0.588458	0.62403	0.970787	0.978202	0.997054	0.599373	0.737165	0.880031	0.928251	0.620764	1	1	0.899178	1	1	1	0.922692	0.985929	1	1	1	0.939825	0.714198	0.567372	0.569147	0.912508	0.622956	0.575102	0.456346	1	1	0.551039	0.607194	0.782722	1	1	0.914809	0.800034	0.536161	0.438901	0.52185	0.813163	0.968842	0.983691	1	0.976469
Dinopium_shorii	0.603888	0.91407	0.676743	0.62226	0.81865	0.99225	0.922227	1	0.664278	0.89231	0.567164	0.761801	0.596044	0.754168	0.998779	0.504479	0.404746	0.383038	0.480118	0.453861	0.975461	0.753424	0.779285	0.695764	0.747522	0.720769	0.616227	0.76377	0.53321	0.6484	0.690238	0.82478	0.498895	0.829505	0.721969	0.690447	0.859153	0.787322	0.675089	0.693287	0.832557	0.890459	0.751574	0.687684	1	1	0.925189	0.648978	0.678262
Dryocopus_galeatus	0.877343	1	0.973888	0.969119	0.925387	0.965214	0.990918	0.966081	0.951502	0.841125	0.958192	0.564789	0.990925	0.971781	1	0.917042	0.917551	1	0.96213	0.894481	0.954183	1	1	1	0.710029	0.992812	0.989139	1	0.749544	1	1	1	0.915056	1	0.982668	0.997167	1	1	1	0.956528	1	1	0.929161	0.919487	1	1	0.96358	1	0.766041
Dryocopus_hodgei	1	0.970555	0.985195	0.982973	0.992072	1	1	1	0.985346	1	0.949583	1	0.974089	1	1	0.984949	1	0.99731	1	0.972938	1	1	1	1	1	0.987991	0.97804	0.973784	1	0.977296	0.965239	0.979221	1	1	0.979878	0.971276	0.919739	0.995089	1	0.987232	0.991976	0.987015	0.984501	0.995079	1	1	1	1	1
Dryocopus_javensis	0.616435	0.649959	0.422025	0.367658	0.482531	0.98335	0.925611	1	0.438339	0.864033	0.747972	0.902085	0.53908	0.869438	0.960359	0.614768	0.841787	0.75058	0.878468	0.619239	1	0.859849	0.924422	0.902779	0.93118	0.264575	0.539148	0.599102	0.74332	0.530988	0.63807	0.487158	0.869348	0.963807	0.52202	0.59271	0.816357	0.920622	0.695948	0.308646	0.743707	0.556416	0.487864	0.461079	0.909966	0.976148	0.974553	0.820993	0.890446
Dryocopus_lineatus	0.365129	0.502458	0.219784	0.200481	0.413367	0.957276	0.87365	0.989435	0.202437	0.674081	0.593454	0.678432	0.340881	0.764023	0.940622	0.412376	0.734375	0.664384	0.807932	0.389188	0.970663	0.782464	0.86427	0.861889	0.789599	0.360697	0.412531	0.483205	0.468904	0.401312	0.47319	0.425279	0.752507	0.941237	0.399268	0.404933	0.717387	0.882426	0.69621	0.477824	0.746851	0.552479	0.299417	0.263463	0.855461	0.960128	0.926722	0.718566	0.698871
Dryocopus_martius	0.985899	1	1	1	0.99143	0.998998	1	0.478607	1	0.982815	1	1	1	1	1	1	1	1	1	1	0.993835	1	1	1	1	1	1	1	1	1	1	1	1	1	1	1	1	1	1	1	1	1	1	1	1	0.993677	0.617468	1	0.983816
Dryocopus_pileatus	0.765223	1	0.983153	0.949382	0.828901	0.675601	0.868796	0.447994	0.960416	0.772535	0.920961	0.857044	0.976572	0.853885	1	0.893917	0.935463	0.971488	0.950243	0.874164	0.682942	0.939902	1	1	0.784758	0.963379	0.970765	1	0.883133	0.99588	1	1	0.92531	1	0.998322	1	1	1	0.990672	0.921436	1	1	0.997711	0.973038	1	0.796326	0.262379	0.973601	0.618866
Dryocopus_schulzi	0.896672	1	0.923617	0.975234	0.881774	0.526399	0.370578	0.98104	0.980909	0.951841	0.995056	0.990246	0.951441	0.608718	0.588385	0.841547	0.998833	1	1	0.984236	0.853238	0.695218	1	0.864464	0.928768	0.952115	1	1	0.988375	1	1	1	0.873465	1	1	1	1	1	0.894336	0.940905	1	1	1	1	1	0.552045	0.8797	0.683675	0.800613
Gecinulus_grantia	0.297815	0.64776	0.435067	0.363356	0.517357	0.829701	0.860174	0.946187	0.370955	0.638861	0.455551	0.637686	0.387518	0.777723	0.990182	0.378266	0.638503	0.603455	0.725815	0.310718	0.82625	0.808554	0.929615	0.855936	0.667819	0.477616	0.439915	0.537703	0.479649	0.482426	0.514677	0.559536	0.715717	0.94625	0.456794	0.432483	0.631897	0.839466	0.776753	0.468652	0.697259	0.668005	0.482907	0.475526	0.795109	0.922751	0.81069	0.725121	0.594101
Gecinulus_viridis	0.306725	0.540677	0.276237	0.356891	0.486948	0.858375	0.736472	1	0.327677	0.655098	0.564923	0.801401	0.403903	0.633132	0.850704	0.302233	0.705436	0.644976	0.767757	0.392451	0.950353	0.646058	0.825794	0.824137	0.784584	0.438019	0.513846	0.552368	0.542671	0.473785	0.533821	0.592362	0.723044	0.935289	0.50221	0.495981	0.703097	0.864467	0.591241	0.499796	0.722141	0.561029	0.480656	0.371863	0.857052	0.873247	0.906692	0.626504	0.717542
Geocolaptes_olivaceus	0.876383	1	0.999513	1	0.873812	0.464435	0.770909	0.716838	1	0.866932	1	1	0.994972	0.855078	0.998902	0.964929	1	1	0.960458	0.985923	0.545753	0.928483	1	1	0.910524	0.999847	1	1	1	1	1	1	0.99914	1	1	1	1	1	1	0.984728	1	1	1	1	1	0.461051	0.687625	0.973049	0.644716
Hemicircus_canente	0.709817	0.891132	0.653589	0.5618	0.710835	0.988003	0.925763	1	0.61147	0.964748	0.715919	0.933224	0.61824	0.854252	0.979561	0.604978	0.750854	0.597092	0.802143	0.574882	1	0.844573	0.917685	0.873138	0.926118	0.256599	0.694788	0.749811	0.760102	0.660731	0.716863	0.762108	0.799645	0.936927	0.719301	0.683481	0.825006	0.863464	0.623248	0.183213	0.699844	0.857511	0.727436	0.694753	0.981263	0.974283	0.966885	0.771144	0.856314
Hemicircus_concretus	0.652147	0.301697	0.453613	0.470616	0.631588	1	1	1	0.49631	0.854332	0.680413	0.933234	0.458064	1	1	0.77676	0.927602	0.829693	0.993127	0.7258	1	1	0.995964	0.9978	0.994942	0.600634	0.388177	0.384952	0.917238	0.455226	0.373205	0.341694	0.990811	0.987989	0.399094	0.423269	0.524345	0.846523	0.972432	0.81326	0.637131	0.524951	0.386112	0.505952	0.828563	1	1	0.991406	0.977799
Jynx_ruficollis	0.727728	1	0.941723	0.915247	0.807891	0.296936	0.296943	0.903958	0.948793	0.798158	0.871077	0.852195	0.917553	0.482194	0.791359	0.725694	0.911392	0.981362	0.933064	0.862272	0.535159	0.605528	1	0.936527	0.626753	0.926126	0.981367	1	0.877712	1	1	1	0.751018	1	1	1	1	1	0.938281	0.871953	1	1	1	0.989671	1	0.375193	0.749849	0.672969	0.525201
Jynx_torquilla	0.594666	0.973471	0.672479	0.718478	0.66812	0.700653	0.743583	0.642611	0.737414	0.792315	0.823093	0.905531	0.78017	0.617138	0.824032	0.591648	0.795701	0.79873	0.834714	0.672104	0.835312	0.749568	0.877416	0.882943	0.835587	0.711691	0.814043	0.90841	0.735872	0.824816	0.886591	0.935382	0.805255	0.959044	0.851581	0.85792	0.968124	0.958776	0.644773	0.67619	0.920305	0.935637	0.86325	0.757158	0.998389	0.682859	0.391465	0.746578	0.608768
Meiglyptes_jugularis	0.730861	0.972837	0.754021	0.731534	0.890806	0.972087	0.8693	1	0.7512	1	0.879431	0.937188	0.703964	0.767163	0.932382	0.62232	0.673836	0.473025	0.526268	0.633925	1	0.595892	0.732935	0.521529	0.97176	0.784301	0.756492	0.807589	0.652553	0.732001	0.754344	0.89173	0.505109	0.720671	0.819412	0.765798	0.848952	0.697912	0.555847	0.774179	0.924573	0.95408	0.835961	0.794385	1	0.929441	0.989728	0.421181	0.791787
Meiglyptes_tristis	0.609709	0.271465	0.41782	0.437109	0.617553	1	0.996044	1	0.474516	0.837912	0.690468	0.918266	0.460244	0.938492	0.996573	0.727979	0.860747	0.792263	0.905292	0.699568	1	0.913149	0.966204	0.928051	0.986569	0.581541	0.347634	0.449485	0.847697	0.476912	0.438293	0.358194	0.884463	0.990713	0.44411	0.483696	0.577694	0.896951	0.919714	0.788763	0.665301	0.521316	0.398341	0.463963	0.828856	1	0.989576	0.917141	0.930509
Meiglyptes_tukki	0.711008	0.337973	0.548914	0.602458	0.735838	1	1	1	0.60502	0.849063	0.788531	0.97001	0.562864	1	1	0.8906	0.990104	0.93372	1	0.85351	1	1	1	1	0.999409	0.685643	0.522949	0.513535	0.94091	0.575528	0.494878	0.475074	1	1	0.544757	0.551127	0.603717	0.979484	1	0.901814	0.696854	0.640418	0.524539	0.600775	0.829933	1	1	1	1
Melanerpes_aurifrons	0.443006	0.786694	0.474286	0.478324	0.617673	0.683909	0.574805	0.980266	0.513564	0.841415	0.528398	0.856346	0.460583	0.466848	0.756167	0.348168	0.6373	0.581277	0.714915	0.436844	0.899881	0.584501	0.85326	0.760843	0.798186	0.545277	0.532803	0.656857	0.593672	0.552722	0.607635	0.723917	0.64868	0.907427	0.619075	0.581654	0.721309	0.901844	0.624137	0.518899	0.779929	0.804455	0.65753	0.592056	0.889371	0.593511	0.771545	0.534893	0.59032
Melanerpes_cactorum	0.687513	1	0.868392	0.898958	0.77919	0.397655	0.276257	0.958255	0.915631	0.816521	0.920153	0.906171	0.897819	0.369712	0.63654	0.65038	0.894068	0.930018	0.85646	0.841547	0.677145	0.511986	0.944104	0.764589	0.728564	0.888994	0.939884	0.999218	0.843259	0.968975	0.996695	1	0.723174	0.994728	0.98827	0.988469	1	1	0.808046	0.833613	1	1	0.984395	0.959437	1	0.363257	0.714668	0.533484	0.586271
Melanerpes_candidus	0.397667	0.989128	0.673337	0.673611	0.643518	0.541774	0.551668	0.87101	0.676159	0.613391	0.765986	0.563968	0.725984	0.486821	0.871605	0.441381	0.679057	0.681624	0.66398	0.50302	0.674459	0.556126	0.814794	0.74311	0.580625	0.725738	0.786324	0.908665	0.400106	0.793754	0.882886	0.9551	0.558093	0.900397	0.839334	0.834524	0.975403	0.941896	0.619134	0.653359	0.987619	0.967111	0.814428	0.713366	0.98619	0.697356	0.725174	0.507361	0.250024
Melanerpes_carolinus	0.759168	1	0.978007	0.943337	0.826581	0.64438	0.854617	0.470132	0.959214	0.767204	0.909645	0.841699	0.973107	0.841048	1	0.88245	0.920034	0.963484	0.934501	0.861263	0.644161	0.934546	0.997829	1	0.749965	0.961047	0.964774	1	0.867088	0.997923	1	1	0.915807	1	0.994961	0.99956	1	1	0.988759	0.914734	1	1	0.997137	0.972291	1	0.761488	0.365811	0.972291	0.586122
Melanerpes_chrysauchen	0.862357	0.644067	0.664003	0.550267	0.709786	1	1	1	0.713775	0.99348	0.70162	1	0.652841	1	1	0.842905	0.993695	0.847494	1	0.752699	1	1	0.991405	1	1	0.647686	0.660427	0.670959	1	0.676088	0.637841	0.581296	1	1	0.711555	0.650318	0.516976	0.828708	0.990965	0.663078	0.679748	0.80794	0.658417	0.750754	0.858545	1	1	0.990096	1
Melanerpes_chrysogenys	0.838521	1	0.717967	0.764625	0.952033	0.973035	0.889656	1	0.791271	1	1	1	0.806835	0.816765	0.820992	0.673275	0.958711	0.687869	0.77657	0.698528	1	0.693252	0.489309	0.588947	1	0.803094	0.943872	0.852749	0.674827	0.756445	0.819246	0.929607	0.858741	0.742015	0.884245	0.809018	0.954056	0.936441	0.482934	0.808412	0.993901	0.994343	0.897381	0.783337	1	0.981002	0.999281	0.531973	0.916969
Melanerpes_cruentatus	0.463162	0.426098	0.309394	0.300796	0.409706	1	0.955491	1	0.165961	0.755651	0.559729	0.777737	0.295377	0.881615	0.997923	0.514908	0.70124	0.637209	0.786369	0.455946	0.998365	0.885921	0.916207	0.914916	0.853491	0.450189	0.363608	0.294916	0.614245	0.265946	0.378453	0.355989	0.796106	0.933085	0.210533	0.327859	0.682099	0.872267	0.828481	0.602059	0.726936	0.43111	0.253947	0.333407	0.843671	1	0.956754	0.830628	0.806499
Melanerpes_erythrocephalus	0.779466	1	0.981093	0.944776	0.84627	0.683395	0.885278	0.505705	0.963897	0.795111	0.915114	0.848398	0.977659	0.87538	1	0.897548	0.928315	0.968593	0.946692	0.876723	0.68495	0.957221	0.997749	1	0.781004	0.96427	0.96721	1	0.881878	0.998309	1	1	0.922449	1	0.997601	1	1	1	0.989221	0.921715	1	1	0.999565	0.97588	1	0.773739	0.33241	0.977558	0.615715
Melanerpes_flavifrons	0.634685	0.902441	0.812196	0.796168	0.794155	0.93932	0.8589	0.95731	0.763124	0.623666	0.698327	0.196235	0.853966	0.821525	1	0.701508	0.70035	0.918131	0.844978	0.686271	0.920456	0.910165	0.994285	1	0.502629	0.861787	0.836697	0.966458	0.367024	0.974473	0.992309	0.939976	0.7532	1	0.855657	0.885781	0.998241	1	0.983262	0.844894	0.97579	0.903687	0.785634	0.766717	0.813594	1	0.887736	0.957516	0.574616
Melanerpes_formicivorus	0.403439	0.843489	0.636464	0.702034	0.534513	0.589828	0.622312	0.838948	0.652391	0.611027	0.705919	0.723788	0.729327	0.550646	0.823581	0.50257	0.703931	0.788133	0.797295	0.601437	0.768206	0.699909	0.972357	0.869548	0.70195	0.740373	0.736791	0.900157	0.600576	0.840926	0.876477	0.905116	0.730349	0.990139	0.794146	0.80831	0.954803	0.964689	0.803791	0.68664	0.910114	0.836582	0.718283	0.667466	0.96199	0.558425	0.50356	0.697574	0.45861
Melanerpes_herminieri	0.750875	0.746666	0.761414	0.792597	0.870384	1	1	1	0.795242	0.834	0.682187	0.940328	0.734455	0.994176	1	0.787144	0.713433	0.844312	0.888596	0.788927	1	0.999786	1	0.979977	0.981192	0.826446	0.729257	0.775584	0.884317	0.780293	0.759721	0.77269	0.969555	1	0.725876	0.7529	0.882168	0.973366	0.980359	0.896855	0.759238	0.805451	0.750377	0.784695	0.76111	1	1	0.999649	0.989374
Melanerpes_hoffmannii	0.495189	0.607667	0.420783	0.328744	0.643375	1	0.972275	1	0.36393	0.813233	0.542383	0.808584	0.320536	0.883782	1	0.415597	0.624071	0.477709	0.687857	0.347765	1	0.874719	0.808145	0.870144	0.878645	0.476569	0.412612	0.469124	0.546859	0.365435	0.455429	0.528784	0.780551	0.893551	0.428622	0.357677	0.652101	0.775895	0.73939	0.56386	0.686233	0.635923	0.458151	0.404081	0.836628	1	0.968707	0.77756	0.820583
Melanerpes_hypopolius	0.926195	1	0.893568	0.991978	0.942826	0.793527	0.636983	1	0.994916	0.973093	1	1	1	0.676976	0.420256	0.83179	1	1	1	1	0.999088	0.638422	0.992511	0.802928	1	0.953506	1	1	0.981259	1	1	1	0.998373	1	1	1	1	1	0.78276	0.96675	1	1	1	0.980462	1	0.831418	0.948984	0.724821	0.943972
Melanerpes_lewis	0.975077	1	1	1	0.912431	0.723022	0.837851	0.83141	1	0.945767	1	1	1	0.828909	0.896532	0.998196	1	1	1	1	0.833503	0.999906	1	1	1	1	1	1	1	1	1	1	1	1	1	1	1	1	1	1	1	1	1	1	1	0.565985	0.444864	1	0.807047
Melanerpes_portoricensis	0.752263	0.901063	0.775586	0.793612	0.892571	1	1	1	0.792596	0.888334	0.606446	0.849298	0.727094	0.939965	1	0.70053	0.535378	0.701529	0.682825	0.719232	1	0.901759	0.900835	0.808412	0.943773	0.842656	0.706262	0.898051	0.718951	0.804204	0.863041	0.876116	0.791176	0.991815	0.788532	0.784247	0.979315	0.960723	0.896434	0.848941	0.868527	0.860956	0.789236	0.803399	0.715074	1	0.997056	0.875528	0.915577
Melanerpes_pucherani	0.503912	0.4377	0.305978	0.266016	0.452941	1	0.969869	1	0.305132	0.805947	0.597481	0.878234	0.304997	0.900193	0.991589	0.520873	0.755397	0.653026	0.784545	0.506562	1	0.891291	0.898093	0.88169	0.933146	0.446419	0.288756	0.388466	0.674049	0.339366	0.394661	0.21411	0.856958	0.938101	0.283925	0.35949	0.669934	0.871521	0.799394	0.612266	0.726436	0.405712	0.262851	0.347798	0.831844	0.99575	0.981487	0.825043	0.876588
Melanerpes_pulcher	0.684351	0.393266	0.424925	0.413925	0.575701	1	1	1	0.435999	0.843674	0.5745	0.91883	0.375108	0.998816	1	0.73949	0.854949	0.883969	0.956869	0.705639	1	1	1	1	0.966179	0.572865	0.402845	0.371456	0.867429	0.403416	0.365486	0.335028	0.992391	1	0.317848	0.365118	0.63874	0.957051	0.997576	0.746518	0.715895	0.498263	0.313961	0.519965	0.765647	1	1	1	0.992967
Melanerpes_pygmaeus	0.834413	0.976912	0.852618	0.846676	0.94012	1	0.96902	1	0.861152	1	0.804098	0.976478	0.832358	0.848774	1	0.790183	0.577984	0.675819	0.537469	0.774595	1	0.744984	0.858342	0.464687	1	0.881262	0.805711	0.927439	0.798375	0.838751	0.887707	0.948343	0.594121	0.985917	0.903073	0.87903	0.960425	0.907472	0.768438	0.87881	0.895122	0.959782	0.910949	0.875181	0.976472	0.999313	0.995005	0.697056	0.868232
Melanerpes_radiolatus	0.685389	0.76984	0.710862	0.720023	0.848951	1	1	1	0.734758	0.829434	0.559872	0.805008	0.626353	0.982195	1	0.664347	0.608504	0.747847	0.803749	0.706274	1	0.958378	0.962064	0.922414	0.966588	0.785169	0.608876	0.745685	0.748735	0.732641	0.711818	0.763815	0.88833	1	0.679409	0.665732	0.854225	0.9401	0.946664	0.847506	0.722235	0.789023	0.704443	0.747297	0.640989	1	0.999802	0.96248	0.941931
Melanerpes_rubricapillus	0.364775	0.562675	0.270181	0.241235	0.45092	0.961285	0.869042	1	0.273547	0.699283	0.544258	0.733636	0.390624	0.782342	0.973629	0.400696	0.701114	0.628049	0.778289	0.369926	0.979676	0.782927	0.860382	0.851605	0.805163	0.376652	0.477583	0.556018	0.484664	0.469743	0.540575	0.534527	0.732951	0.931579	0.461991	0.460215	0.693124	0.856922	0.706112	0.421987	0.697942	0.603963	0.363457	0.343659	0.834475	0.952864	0.948313	0.703721	0.748492
Melanerpes_striatus	0.569762	0.914208	0.691133	0.632696	0.810148	0.930005	0.88878	1	0.676726	0.821603	0.375471	0.675164	0.614581	0.715879	0.996017	0.470282	0.333455	0.570476	0.496013	0.4531	0.89613	0.786799	0.886003	0.718428	0.65317	0.730372	0.581586	0.831936	0.502202	0.719582	0.795941	0.865506	0.534405	0.982531	0.725559	0.733415	0.909781	0.930869	0.792195	0.682755	0.826695	0.868451	0.762158	0.704995	0.838175	0.989138	0.91059	0.74498	0.693823
Melanerpes_superciliaris	0.84467	1	0.864667	0.861961	0.937768	1	0.954392	1	0.875148	0.965944	0.72475	0.90689	0.819069	0.849128	1	0.80118	0.448942	0.657478	0.394356	0.777699	1	0.773464	0.889923	0.685001	0.845437	0.893564	0.783344	0.98164	0.743733	0.878813	0.95694	0.993381	0.59658	0.98413	0.896877	0.900401	1	0.96918	0.850382	0.888709	0.976336	0.973362	0.910017	0.880914	1	1	0.971105	0.822854	0.834792
Melanerpes_uropygialis	0.93556	1	0.883826	0.970423	0.94452	0.893954	0.80052	1	0.966213	1	1	1	0.976025	0.607909	0.553338	0.893571	0.979556	0.945047	0.945833	0.958982	0.991153	0.814144	0.964604	0.817462	1	0.946065	0.987446	0.984014	0.945531	0.967558	0.983318	0.985838	0.956638	0.99869	0.985262	0.985202	0.988878	0.991916	0.805504	0.956375	1	0.999744	0.988142	0.975958	1	0.679986	0.848428	0.818698	0.960363
Mesopicos_elliotii	0.50835	0.751667	0.687922	0.668317	0.717682	0.834335	0.816724	0.964984	0.682142	0.604584	0.4644	0.495255	0.677842	0.768839	1	0.449292	0.550456	0.762613	0.746683	0.504874	0.810284	0.878193	0.978716	0.957113	0.420336	0.764237	0.652021	0.844415	0.519723	0.813677	0.831478	0.840084	0.728762	0.995865	0.756342	0.756025	0.885218	0.963276	0.957158	0.711038	0.813405	0.796162	0.694682	0.660437	0.777617	0.936772	0.855455	0.893016	0.657081
Mesopicos_goertae	0.510488	0.972538	0.480796	0.56229	0.749285	0.811129	0.652329	1	0.583225	0.829564	0.672561	0.801271	0.617883	0.543243	0.819974	0.354323	0.609917	0.621702	0.650173	0.434314	0.955003	0.482191	0.707641	0.72623	0.722778	0.635362	0.693861	0.854784	0.484788	0.707995	0.817191	0.90949	0.603854	0.89493	0.749352	0.734642	0.933657	0.919706	0.445776	0.607701	0.949414	0.905331	0.782736	0.607298	0.967707	0.808669	0.899859	0.487049	0.637452
Mesopicos_griseocephalus	0.642253	1	0.923406	0.911366	0.790476	0.28938	0.496509	0.80576	0.931019	0.722349	0.904582	0.829686	0.924808	0.581772	0.872722	0.734601	0.931088	1	0.915863	0.836466	0.329006	0.664324	1	0.937694	0.590981	0.931606	0.995863	1	0.857822	1	1	1	0.776989	1	0.988597	0.995987	1	1	0.93486	0.853205	1	1	0.994941	0.981293	1	0.47191	0.736274	0.694173	0.455028
Mulleripicus_fuliginosus	0.878798	0.732878	0.744102	0.687248	0.638917	1	1	1	0.637901	0.959984	0.805419	0.958628	0.713925	1	1	0.861626	0.933504	0.935256	1	0.879829	1	1	1	1	1	0.853565	0.597161	0.557898	0.960154	0.597995	0.687226	0.444093	0.999158	1	0.521726	0.723464	0.897151	0.992333	1	0.908664	0.882892	0.453497	0.609057	0.739557	0.882069	1	1	1	1
Mulleripicus_fulvus	0.557993	0.398728	0.529471	0.598047	0.700307	1	1	0.994723	0.558111	0.713938	0.648528	0.727901	0.526267	1	1	0.731568	0.841058	0.840363	0.982364	0.75767	1	1	0.99978	0.997526	0.978366	0.675118	0.53082	0.534713	0.747907	0.599277	0.527506	0.559897	0.988042	0.992318	0.549923	0.519462	0.641965	0.912341	0.979123	0.8362	0.620557	0.638619	0.467028	0.538614	0.712844	1	1	1	0.937624
Mulleripicus_funebris	0.801289	0.676319	0.761879	0.741488	0.834913	1	1	1	0.778695	0.9471	0.692424	0.97223	0.706729	1	1	0.820352	0.94464	0.887846	1	0.7965	1	1	0.999022	1	1	0.667559	0.643516	0.691794	0.976565	0.726336	0.655387	0.710055	0.989203	0.998963	0.738134	0.708143	0.605285	0.874579	0.827212	0.728099	0.32022	0.80078	0.745714	0.794684	0.768799	1	1	1	1
Mulleripicus_pulverulentus	0.506457	0.473497	0.346277	0.341469	0.654182	1	0.960029	1	0.36806	0.900989	0.600869	0.939164	0.304693	0.838651	0.989308	0.488071	0.68667	0.491439	0.717158	0.422909	1	0.799303	0.797125	0.78505	0.972257	0.448985	0.360569	0.388232	0.653034	0.299017	0.345683	0.454413	0.748618	0.887113	0.387658	0.355269	0.599225	0.833731	0.654687	0.621601	0.668933	0.649131	0.430846	0.389395	0.866941	0.993045	0.980351	0.692424	0.839006
Nesoctites_micromegas	0.567291	0.940688	0.70683	0.652303	0.794899	0.907856	0.819092	0.999857	0.682155	0.770815	0.399917	0.556966	0.657336	0.688351	0.992252	0.483667	0.332839	0.673196	0.540036	0.452093	0.866691	0.740376	0.928947	0.808155	0.529934	0.747516	0.586735	0.892133	0.448164	0.793882	0.872932	0.901699	0.506576	0.994121	0.745341	0.786915	0.941934	0.995913	0.840105	0.693815	0.8933	0.881445	0.787788	0.729414	0.779154	0.982918	0.885055	0.764182	0.627874
Picoides_albolarvatus	0.978098	1	1	1	0.945199	0.79081	0.936292	0.759587	1	0.973027	1	1	1	0.983317	1	1	1	1	1	1	0.831506	1	1	1	0.992008	1	1	1	1	1	1	1	1	1	1	1	1	1	1	1	1	1	1	1	1	0.751004	0.682822	1	0.828893
Picoides_arcticus	1	1	1	1	0.996548	0.99092	0.998485	0.6418	1	1	1	1	1	1	1	1	1	1	1	1	0.994248	1	1	1	1	1	1	1	1	1	1	1	1	1	1	1	1	1	1	1	1	1	1	1	1	0.968262	0.435883	1	0.990533
Picoides_arizonae	0.807948	1	0.90086	0.909182	0.839992	0.517713	0.392465	0.956833	0.924349	0.928411	0.945911	0.914167	0.906599	0.557857	0.695869	0.752305	0.914756	0.94178	0.92345	0.87982	0.853089	0.57471	0.990997	0.877951	0.835573	0.913099	0.946913	0.980708	0.88044	0.979591	0.9776	0.989178	0.723798	0.986863	0.984081	0.979789	1	0.984693	0.863712	0.89016	1	1	0.987201	0.969925	1	0.357713	0.78226	0.582453	0.675802
Picoides_borealis	0.781711	1	0.984676	0.93267	0.895072	0.670601	0.800034	0.88748	0.96208	0.808956	0.858668	0.709573	0.979826	0.848645	1	0.862943	0.865755	0.958894	0.905028	0.806785	0.53568	0.920492	1	1	0.562476	0.964782	0.97069	1	0.80731	0.999507	1	1	0.832835	1	1	1	1	1	0.977901	0.913072	1	1	1	0.977198	1	0.936093	0.814036	0.958635	0.658491
Picoides_dorsalis	1	1	1	1	1	1	1	0.734231	1	0.991637	1	1	1	1	1	1	1	1	1	1	1	1	1	1	1	1	1	1	1	1	1	1	1	1	1	1	1	1	1	1	1	1	1	1	1	0.999761	0.496831	1	1
Picoides_fumigatus	0.251988	0.461086	0.343167	0.370029	0.278292	0.767703	0.798423	0.909256	0.315122	0.488687	0.637396	0.702304	0.443729	0.73687	0.935933	0.458537	0.769455	0.749328	0.821208	0.524658	0.841266	0.765162	0.959055	0.870004	0.739181	0.498103	0.451035	0.5589	0.58799	0.51304	0.56386	0.495663	0.779148	0.978472	0.424906	0.516508	0.761983	0.907208	0.813606	0.582748	0.792709	0.475307	0.326369	0.316141	0.878358	0.859061	0.819993	0.739874	0.590613
Picoides_nuttallii	0.98312	1	1	1	0.925437	0.650042	0.69048	0.973385	1	0.94998	1	1	1	0.779112	0.845693	0.993396	1	1	1	1	0.800114	0.984854	1	1	1	1	1	1	1	1	1	1	1	1	1	1	1	1	1	1	1	1	1	1	1	0.529658	0.816446	0.994753	0.825726
Picoides_pubescens	0.788316	1	0.988119	0.955868	0.819878	0.656128	0.838107	0.508994	0.968013	0.787983	0.937906	0.880349	0.981614	0.843761	0.991097	0.912405	0.949306	0.978817	0.960642	0.897604	0.720086	0.954276	1	1	0.82659	0.96927	0.97813	1	0.904544	0.997792	1	1	0.944373	1	0.998625	1	1	1	0.992448	0.929532	1	1	0.998729	0.977732	1	0.725771	0.165425	0.983411	0.615882
Picoides_scalaris	0.766886	0.996557	0.825683	0.902006	0.814249	0.574255	0.569991	0.965884	0.905926	0.886114	0.962407	0.977591	0.901426	0.412836	0.611665	0.717127	0.906663	0.872601	0.824999	0.859505	0.817088	0.647164	0.925195	0.762815	0.91264	0.893077	0.929718	0.96074	0.856606	0.91213	0.950164	0.976474	0.829581	0.962579	0.954069	0.945946	0.987329	0.974728	0.749718	0.862618	0.992089	0.992428	0.954695	0.919168	1	0.419531	0.635478	0.625896	0.677368
Picoides_stricklandi	0.812616	1	1	1	0.863394	0.448231	0.762283	0.706802	1	0.78838	1	1	1	0.78033	0.930042	0.965993	1	1	0.985372	1	0.442337	0.917957	1	1	0.933259	1	1	1	1	1	1	1	1	1	1	1	1	1	1	0.992779	1	1	1	1	1	0.587233	0.734403	0.973953	0.597431
Picoides_tridactylus	1	1	1	1	1	1	1	0.659134	1	0.996288	1	1	1	1	1	1	1	1	1	1	1	1	1	1	1	1	1	1	1	1	1	1	1	1	1	1	1	1	1	1	1	1	1	1	1	1	0.578123	1	1
Picoides_villosus	0.804272	1	0.9782	0.955033	0.815665	0.675858	0.8401	0.505657	0.967104	0.803628	0.935278	0.897198	0.978392	0.862219	0.994638	0.916901	0.941456	0.970597	0.951096	0.901537	0.740023	0.94996	1	1	0.8477	0.963757	0.971643	1	0.907586	0.995595	1	1	0.940207	1	0.994015	0.997219	1	1	0.986676	0.933425	1	0.999129	0.995384	0.974982	1	0.739497	0.139878	0.977809	0.642382
Piculus_aurulentus	0.797703	0.998834	0.958996	0.901829	0.871809	0.935912	0.853931	0.860297	0.910727	0.695669	0.818285	0.367091	0.963261	0.846125	1	0.822582	0.792867	0.960128	0.951001	0.794461	0.921984	0.931767	0.998601	1	0.543931	0.946784	0.95512	1	0.638479	1	1	1	0.747365	1	0.983055	0.998962	1	1	0.986053	0.909149	1	0.999352	0.908827	0.895594	1	1	0.890666	0.958245	0.591558
Piculus_callopterus	0.838092	0.715953	0.840957	0.825356	0.911816	1	1	1	0.84093	0.976964	0.65229	0.964026	0.750342	1	1	0.846063	0.974232	0.840228	1	0.791145	1	1	0.988369	1	1	0.868234	0.73437	0.732856	0.977809	0.782472	0.695336	0.791679	1	0.98055	0.798654	0.740209	0.449609	0.850402	0.992328	0.878569	0.645047	0.867035	0.822773	0.858205	0.726679	1	1	1	1
Piculus_chrysochloros	0.373385	0.595289	0.309879	0.270697	0.519422	0.855599	0.725408	1	0.28432	0.793047	0.531583	0.805463	0.236124	0.641109	0.865772	0.276898	0.674373	0.594226	0.740882	0.307506	0.939889	0.649043	0.818429	0.803233	0.747428	0.397827	0.434896	0.412477	0.55177	0.31492	0.372367	0.513331	0.692109	0.925959	0.395047	0.326325	0.653788	0.863328	0.604441	0.452792	0.724495	0.640007	0.466958	0.389859	0.87097	0.872916	0.904809	0.574577	0.686761
Piculus_flavigula	0.365521	0.450779	0.36136	0.313319	0.477905	0.933476	0.868422	0.999906	0.262956	0.649847	0.485381	0.629232	0.215204	0.838509	0.999596	0.420063	0.685062	0.618896	0.78591	0.356469	0.943241	0.859884	0.929688	0.953373	0.709713	0.453367	0.405925	0.350809	0.497351	0.339133	0.320801	0.430004	0.770473	0.929668	0.305268	0.2609	0.627155	0.853006	0.849571	0.542516	0.690679	0.534846	0.308971	0.356506	0.819041	0.958698	0.910113	0.79113	0.686944
Piculus_leucolaemus	0.446606	0.453165	0.32592	0.323028	0.401875	1	0.979398	1	0.13885	0.723458	0.632685	0.789445	0.343146	0.895688	0.999068	0.540344	0.752141	0.661914	0.803906	0.452401	1	0.905061	0.869635	0.908825	0.886288	0.471361	0.438363	0.33684	0.591867	0.259175	0.429414	0.419483	0.835758	0.94062	0.224256	0.357657	0.710506	0.886215	0.778205	0.59457	0.748562	0.404136	0.275554	0.284993	0.855115	1	0.972142	0.839588	0.823034
Piculus_litae	0.678093	0.46753	0.482756	0.489799	0.366486	1	1	1	0.451172	0.777442	0.752215	0.900832	0.588098	0.999866	1	0.801307	0.921713	0.910514	0.981255	0.786641	1	1	0.999203	1	0.970424	0.611385	0.536186	0.520454	0.870168	0.534773	0.589276	0.343421	0.995413	0.998311	0.409206	0.554588	0.785087	0.932179	0.995901	0.748714	0.766262	0.307525	0.355826	0.504459	0.872506	1	1	1	0.981782
Piculus_simplex	0.699594	0.353991	0.414564	0.341171	0.520688	1	1	1	0.473266	0.857348	0.686263	0.92286	0.449961	1	1	0.763738	0.950956	0.877688	1	0.730305	1	1	0.994357	1	0.990795	0.551708	0.384211	0.399762	0.904258	0.444027	0.426455	0.21986	0.999171	0.998197	0.379565	0.448221	0.611239	0.896922	0.996063	0.733017	0.691864	0.464747	0.329989	0.471769	0.790618	1	1	1	1
Picumnus_albosquamatus	0.683976	0.992791	0.72176	0.677651	0.871566	0.998006	0.824629	1	0.704656	0.927843	0.626791	0.73213	0.67903	0.66257	0.992889	0.55888	0.381441	0.453423	0.402741	0.520331	0.988235	0.597067	0.711882	0.6075	0.742115	0.748248	0.693593	0.870009	0.465882	0.747719	0.819811	0.938245	0.310213	0.746042	0.816367	0.798948	0.975628	0.875614	0.622641	0.736514	0.939948	0.966675	0.844369	0.749858	1	0.994011	0.928043	0.528342	0.640828
Picumnus_aurifrons	0.536447	0.637624	0.513326	0.464249	0.730817	1	0.992272	1	0.492209	0.866383	0.477301	0.901724	0.293415	0.934067	1	0.48483	0.643678	0.446996	0.711964	0.396823	1	0.915162	0.816781	0.880432	0.896436	0.572598	0.407584	0.431619	0.697294	0.401771	0.340811	0.549011	0.84657	0.853149	0.420082	0.296413	0.503177	0.750275	0.789206	0.618116	0.592229	0.686842	0.502297	0.512631	0.808392	1	0.988748	0.771848	0.876922
Picumnus_castelnau	0.878312	0.73824	0.844423	0.851479	0.919797	1	1	1	0.856126	0.955233	0.870676	1	0.762372	1	1	0.956686	0.964657	0.974793	1	0.948909	1	1	1	1	1	0.880733	0.803687	0.752779	1	0.784406	0.698632	0.804619	0.976857	1	0.808141	0.740413	0.731319	0.95396	0.99619	0.954453	0.762778	0.877189	0.837439	0.867432	0.803353	1	1	1	1
Picumnus_cinnamomeus	0.938684	0.999307	0.892962	0.884788	0.988223	1	1	1	0.894778	1	0.98134	1	0.872609	0.945182	1	0.853033	0.932401	0.766878	0.699011	0.816407	1	0.898466	0.454736	0.786714	1	0.917101	0.951804	0.91403	0.782486	0.854227	0.885003	0.976043	0.83321	0.615036	0.93056	0.871397	0.983659	0.919643	0.770316	0.918352	0.998305	0.992808	0.939298	0.902922	1	1	1	0.804873	0.90422
Picumnus_cirratus	0.447874	0.953759	0.725328	0.722454	0.652021	0.495077	0.387119	0.950024	0.729689	0.624644	0.700915	0.547853	0.770934	0.398732	0.767422	0.438675	0.660275	0.828488	0.731571	0.596206	0.698631	0.554714	0.981775	0.843819	0.496182	0.776425	0.77716	0.965621	0.486183	0.928901	0.981553	0.953888	0.60137	0.996765	0.863096	0.901001	0.98419	0.986001	0.806086	0.714318	0.994218	0.931067	0.866979	0.786103	0.897197	0.564454	0.719356	0.587234	0.405567
Picumnus_dorbignyanus	0.575293	0.983435	0.747862	0.734234	0.769212	0.620651	0.430519	0.995415	0.753556	0.779943	0.621105	0.731089	0.74002	0.376713	0.793376	0.495436	0.472398	0.737142	0.616625	0.626646	0.859235	0.435686	0.965731	0.789911	0.566729	0.791099	0.746234	0.984914	0.579976	0.904148	0.967772	0.98611	0.444084	0.993786	0.877748	0.902019	0.981746	0.995146	0.794857	0.731344	0.967437	0.95755	0.899961	0.82079	0.997801	0.613106	0.835164	0.533053	0.537327
Picumnus_exilis	0.368115	0.50662	0.407732	0.348757	0.530808	0.923288	0.851864	1	0.358136	0.669969	0.39406	0.630745	0.356029	0.811891	0.999087	0.40706	0.640028	0.649787	0.80337	0.348365	0.932505	0.875601	0.991797	0.97969	0.671341	0.478108	0.396927	0.502416	0.550424	0.490942	0.490422	0.484166	0.764872	0.978336	0.432492	0.4165	0.558504	0.806801	0.894275	0.531823	0.635587	0.609759	0.429394	0.461518	0.771146	0.95465	0.907236	0.834092	0.729618
Picumnus_fulvescens	0.697622	1	0.723995	0.726927	0.881282	0.994487	0.774607	1	0.74782	0.959028	0.67986	0.809933	0.787494	0.645943	0.884644	0.587378	0.418336	0.600129	0.512121	0.656585	1	0.495143	0.8809	0.510387	0.836389	0.765139	0.725515	0.965239	0.58112	0.832663	0.921679	0.971784	0.417198	0.991315	0.885332	0.903408	1	0.958652	0.604931	0.768714	0.944454	0.962184	0.905695	0.795875	1	0.952212	0.943278	0.542122	0.740889
Picumnus_fuscus	1	1	1	1	1	1	1	1	1	1	1	1	1	1	1	1	1	1	1	1	1	1	1	1	1	1	1	1	1	1	1	1	1	1	1	1	1	1	1	1	1	1	1	1	1	1	1	1	1
Picumnus_granadensis	0.468091	0.617051	0.553711	0.65958	0.682777	1	0.987376	1	0.566341	0.58997	0.529157	0.641658	0.625205	0.932544	1	0.606487	0.585972	0.738974	0.711168	0.605513	1	0.91226	0.962496	0.925012	0.817756	0.726103	0.602786	0.784817	0.54523	0.748718	0.77442	0.780148	0.804138	1	0.63149	0.66921	0.86184	0.955114	0.912681	0.775577	0.775822	0.662807	0.524353	0.506775	0.749886	1	0.976484	0.936489	0.802475
Picumnus_innominatus	0.296481	0.688721	0.440738	0.414178	0.398997	0.735401	0.790014	0.858434	0.429039	0.600084	0.661385	0.739	0.522027	0.722881	0.92538	0.451164	0.785971	0.699941	0.829959	0.490341	0.827299	0.77279	0.938895	0.876802	0.77365	0.310363	0.601872	0.658994	0.585856	0.597702	0.656596	0.640759	0.795458	0.956023	0.584176	0.587734	0.774169	0.900146	0.703549	0.304369	0.712752	0.696823	0.528147	0.499152	0.882013	0.809763	0.761332	0.72871	0.557507
Picumnus_lafresnayi	0.471584	0.486805	0.43395	0.449263	0.23304	0.931985	0.904889	0.982326	0.317249	0.595997	0.6618	0.707258	0.510732	0.861685	0.996642	0.613276	0.785781	0.817763	0.862754	0.597951	0.954327	0.886869	0.979269	0.954327	0.784864	0.579677	0.481265	0.519554	0.657281	0.494326	0.598599	0.470231	0.827343	0.996698	0.366222	0.561087	0.807176	0.938197	0.918476	0.672211	0.816144	0.362124	0.326755	0.383839	0.885237	0.963458	0.917256	0.887849	0.724904
Picumnus_limae	0.832717	1	0.777194	0.775805	0.940053	1	0.997527	1	0.799572	0.981835	0.810175	0.971125	0.744985	0.888488	0.977743	0.704797	0.672359	0.547705	0.46152	0.661558	1	0.793816	0.522717	0.750441	0.940256	0.835717	0.817647	0.872405	0.629797	0.748158	0.832194	0.943826	0.691539	0.690541	0.821438	0.785648	0.973756	0.867319	0.640869	0.835482	0.984841	0.976566	0.85455	0.807245	1	1	0.984785	0.70076	0.826752
Picumnus_minutissimus	0.986185	0.979526	0.988158	0.988186	0.994178	1	1	1	0.988872	1	0.961575	1	0.980927	1	1	0.985709	1	0.996878	1	0.981141	1	1	1	1	1	0.990639	0.981266	0.979687	1	0.983145	0.974506	0.986703	1	1	0.985578	0.979643	0.941437	1	1	0.990642	0.964703	0.990752	0.987852	0.989866	0.933133	1	1	1	1
Picumnus_nebulosus	0.820633	0.996571	0.994729	0.99343	0.883785	0.782289	0.958403	0.721157	0.979918	0.662918	0.995059	0.636722	1	0.976189	1	0.916472	0.996004	1	0.959385	0.897103	0.762666	1	1	1	0.728795	0.998609	1	1	0.838955	1	1	1	0.968077	1	0.998816	1	1	1	1	0.965521	1	1	0.923261	0.949281	1	0.978323	0.882207	1	0.639345
Picumnus_olivaceus	0.444147	0.423336	0.272734	0.266517	0.419915	0.984904	0.983659	0.999786	0.297217	0.698882	0.585549	0.747191	0.323994	0.935074	1	0.529073	0.739551	0.664367	0.799448	0.484661	0.983394	0.919454	0.928997	0.924701	0.845304	0.430154	0.383342	0.437458	0.625791	0.407649	0.421059	0.37855	0.854217	0.949346	0.342084	0.357531	0.658439	0.858443	0.858446	0.556681	0.702171	0.509153	0.220173	0.307014	0.823139	1	0.968447	0.874493	0.810119
Picumnus_pumilus	0.984374	0.820875	0.889257	0.880171	0.937693	1	1	1	0.889225	1	0.91204	1	0.820083	1	1	0.995981	1	1	1	0.953363	1	1	1	1	1	0.92403	0.864023	0.813951	1	0.838025	0.769705	0.856161	1	1	0.861034	0.80002	0.780444	0.973661	1	0.96683	0.983205	0.920714	0.882265	0.933314	0.925889	1	1	1	1
Picumnus_pygmaeus	0.443572	0.976538	0.508247	0.512659	0.707761	0.776881	0.621426	0.999787	0.554215	0.786508	0.637622	0.714798	0.568953	0.475481	0.797524	0.265392	0.589185	0.592363	0.641681	0.371297	0.884456	0.466133	0.767452	0.711101	0.610705	0.595266	0.68186	0.806635	0.411424	0.66937	0.784162	0.854695	0.556015	0.887891	0.729885	0.706264	0.941364	0.920625	0.492382	0.5191	0.949712	0.911439	0.773104	0.610258	0.944595	0.791936	0.865775	0.417026	0.567877
Picumnus_rufiventris	0.607243	0.477952	0.435164	0.407976	0.420233	1	1	1	0.281019	0.838826	0.639621	0.928986	0.345384	0.972234	1	0.626174	0.815326	0.694215	0.851865	0.590632	1	0.952519	0.927514	0.950282	0.962409	0.521548	0.448556	0.296722	0.790477	0.282051	0.378948	0.378417	0.920589	0.938154	0.19314	0.358792	0.69746	0.875341	0.881971	0.667964	0.748155	0.418764	0.307196	0.454277	0.844901	1	0.994743	0.885515	0.925858
Picumnus_sclateri	0.815724	1	0.712017	0.817156	0.946314	0.945872	0.77148	1	0.842014	1	1	0.984302	0.886349	0.643641	0.667728	0.661311	0.927684	0.821451	0.76915	0.805172	1	0.480966	0.660661	0.469253	0.972439	0.817436	0.938921	0.957761	0.709588	0.882485	0.946831	0.995978	0.715678	0.820652	0.960949	0.931531	1	1	0.475672	0.830841	1	0.997797	0.958336	0.861541	1	0.902969	0.996239	0.484565	0.88764
Picumnus_spilogaster	0.750468	0.686237	0.758795	0.653105	0.815943	1	1	1	0.677032	0.969919	0.621765	1	0.541121	1	1	0.670824	0.889238	0.63232	0.991236	0.592865	1	0.999566	0.985534	1	1	0.703969	0.64708	0.528516	0.961898	0.556744	0.47676	0.618596	0.984826	0.907134	0.649214	0.499528	0.376715	0.585014	0.899224	0.709767	0.45009	0.796197	0.711923	0.71865	0.794497	1	1	0.866192	0.999294
Picumnus_squamulatus	0.368757	0.551635	0.296589	0.268692	0.299001	0.838241	0.810201	0.977129	0.295913	0.656112	0.663097	0.757821	0.451351	0.737805	0.93233	0.4406	0.780568	0.720131	0.827434	0.465437	0.901897	0.768138	0.920424	0.872844	0.782917	0.38315	0.468125	0.539016	0.580156	0.467872	0.580596	0.476497	0.792614	0.95187	0.450974	0.512567	0.765585	0.895638	0.756823	0.432366	0.766692	0.514479	0.398254	0.340812	0.881552	0.86711	0.877715	0.719272	0.676999
Picumnus_steindachneri	0.812543	1	0.980279	0.944832	0.911223	0.687445	0.790287	0.982139	0.962279	0.822993	0.887246	0.761623	0.965522	0.812829	1	0.814938	0.87908	1	0.833862	0.800052	0.62268	0.931437	1	1	0.45063	0.97966	0.977716	1	0.820976	0.997473	1	1	0.868186	1	0.981075	0.987874	1	1	1	0.89305	1	0.999175	0.987503	0.967176	1	0.823207	0.891545	0.91476	0.713283
Picumnus_subtilis	0.781808	0.672043	0.778917	0.793225	0.871884	1	1	1	0.776482	0.929395	0.823638	1	0.689352	1	1	0.88914	0.863195	0.819778	0.953486	0.865683	1	0.997936	1	0.981439	1	0.825383	0.702824	0.624986	0.993512	0.678698	0.607186	0.716036	0.968955	0.96016	0.708078	0.652073	0.645633	0.753254	0.937306	0.909637	0.678906	0.812369	0.763873	0.803738	0.881404	1	1	0.958958	0.988367
Picumnus_temminckii	0.727966	0.905117	0.884182	0.898714	0.854614	0.932286	0.925904	0.968477	0.84883	0.700495	0.879399	0.310359	0.970737	0.905095	1	0.833362	0.901547	1	0.996776	0.810694	0.925968	0.978732	1	1	0.646162	0.940881	0.962079	0.986971	0.508532	1	1	0.96771	0.857195	1	0.927607	0.923318	1	1	1	0.925211	0.973509	0.928044	0.841158	0.842873	0.828933	1	0.925819	0.979619	0.657189
Picumnus_varzeae	0.989317	0.984301	0.990403	0.989961	0.99534	1	1	1	0.990917	1	0.969049	1	0.984654	1	1	0.985822	1	0.99079	1	0.983478	1	1	1	1	1	0.992544	0.983516	0.983849	1	0.986235	0.979653	0.987886	1	1	0.98763	0.98298	0.954117	1	1	0.992593	0.983756	0.992243	0.990141	0.99169	0.999504	1	1	1	1
Picus_awokera	0.811676	0.92153	0.983529	0.99798	0.841539	0.827965	0.995545	0.361624	0.981725	0.556846	1	0.776666	1	1	1	0.940104	1	1	0.993569	0.961978	0.81921	1	1	1	0.86082	1	1	1	0.902126	1	1	1	1	1	0.99973	0.99964	1	1	1	0.981102	0.998938	0.981472	0.882886	0.911482	1	0.976473	0.704599	1	0.705003
Picus_canus	0.423489	0.731083	0.593281	0.599966	0.541848	0.798441	0.864237	0.638304	0.572035	0.537304	0.699756	0.743627	0.646065	0.821049	0.984478	0.549117	0.791697	0.77458	0.837066	0.574453	0.843171	0.863851	0.950727	0.909308	0.774569	0.660949	0.66393	0.754306	0.627332	0.710795	0.747139	0.771688	0.821574	0.96733	0.67424	0.701434	0.834185	0.938094	0.84137	0.656619	0.8316	0.730154	0.612853	0.529606	0.902958	0.842953	0.455846	0.818915	0.604662
Picus_chlorolophus	0.440046	0.628664	0.367758	0.332242	0.42006	0.883614	0.847905	0.987695	0.379447	0.731132	0.69891	0.795953	0.493833	0.789519	0.942376	0.503616	0.80837	0.720385	0.850417	0.521849	0.935006	0.809457	0.920727	0.891891	0.80834	0.191243	0.541093	0.591156	0.63028	0.532041	0.606128	0.534431	0.819503	0.959516	0.51724	0.548726	0.793872	0.910762	0.68278	0.237044	0.721149	0.63648	0.446348	0.412557	0.896952	0.922647	0.897861	0.758684	0.735664
Picus_erythropygius	0.900671	1	0.888234	0.893955	0.985314	0.999563	0.967389	1	0.901561	1	1	1	0.871635	0.898663	0.982511	0.838278	0.960599	0.741655	0.674349	0.854157	1	0.813003	0.670899	0.551127	1	0.91138	0.953544	0.91506	0.774405	0.871662	0.8915	0.968013	0.80368	0.570234	0.921313	0.888459	1	1	0.784296	0.909635	1	0.998451	0.924771	0.913476	1	0.999271	1	0.633802	0.92162
Picus_flavinucha	0.195114	0.604636	0.313907	0.364267	0.513733	0.83815	0.774714	0.981749	0.331708	0.605512	0.49815	0.625339	0.400542	0.692098	0.937542	0.323323	0.638036	0.610263	0.713286	0.323961	0.884539	0.705113	0.880772	0.803636	0.660248	0.457793	0.465294	0.589439	0.38601	0.522237	0.566015	0.611389	0.662527	0.918875	0.479317	0.501441	0.719636	0.896775	0.701075	0.468928	0.732188	0.646295	0.439452	0.411273	0.806046	0.882941	0.86905	0.624388	0.585541
Picus_mentalis	0.639815	0.25409	0.483208	0.568094	0.567783	1	1	0.994855	0.530403	0.673844	0.807861	0.85781	0.609169	1	1	0.830187	0.984857	0.941966	1	0.861093	1	1	1	1	0.954211	0.687595	0.523838	0.550053	0.855633	0.598343	0.570327	0.440958	1	1	0.485261	0.564723	0.722661	0.977589	1	0.884712	0.764743	0.455124	0.372939	0.456119	0.825742	1	0.999882	1	0.971511
Picus_mineaceus	0.713285	0.311371	0.509707	0.507793	0.684249	1	1	1	0.532314	0.881067	0.681708	0.980148	0.462074	1	1	0.817345	0.980444	0.862426	1	0.746663	1	1	0.995051	1	1	0.617848	0.418226	0.411711	0.950849	0.479106	0.389003	0.377926	1	0.993641	0.44206	0.458829	0.482001	0.872841	0.994726	0.816269	0.647936	0.574309	0.46172	0.574073	0.810903	1	1	0.999866	1
Picus_puniceus	0.583835	0.205919	0.429197	0.506085	0.561259	1	0.999746	1	0.436661	0.741424	0.751616	0.873527	0.477532	0.934561	0.997751	0.749831	0.905271	0.824848	0.888547	0.740637	1	0.927941	0.936748	0.918612	0.982096	0.60432	0.480867	0.460542	0.792829	0.458943	0.462015	0.454571	0.901293	0.97199	0.426294	0.468182	0.661564	0.945034	0.90638	0.81446	0.729669	0.471345	0.349913	0.434677	0.819246	1	0.992568	0.912718	0.915057
Picus_rabieri	0.716195	0.892867	0.761928	0.74118	0.872907	1	0.957742	1	0.761924	0.901469	0.434366	0.837057	0.635912	0.889645	1	0.632839	0.42981	0.572225	0.629739	0.621426	1	0.932514	0.940006	0.917175	0.832778	0.798043	0.616858	0.83032	0.722752	0.761188	0.783292	0.841778	0.764206	0.9657	0.733939	0.751185	0.857541	0.833592	0.931493	0.794472	0.766431	0.854845	0.778769	0.774671	0.839315	1	0.967099	0.958103	0.886557
Picus_squamatus	0.392111	0.940089	0.730388	0.694348	0.627914	0.609466	0.770187	0.574156	0.699358	0.605446	0.65068	0.668437	0.67925	0.706768	0.96727	0.530413	0.67911	0.73778	0.752746	0.547566	0.690601	0.766388	0.956171	0.927726	0.644474	0.765801	0.697595	0.857709	0.602346	0.798331	0.83075	0.870537	0.721289	0.976984	0.752011	0.770255	0.897469	0.906557	0.855798	0.687256	0.898849	0.879531	0.77624	0.731356	0.89631	0.750754	0.510982	0.764518	0.395435
Picus_vaillantii	0.947356	1	1	1	0.900294	0.534006	0.716082	0.895829	1	0.906555	1	1	1	0.803954	0.944816	0.970301	1	1	1	1	0.697583	0.933952	1	1	0.98642	1	1	1	1	1	1	1	1	1	1	1	1	1	1	1	1	1	1	1	1	0.419472	0.711442	0.987147	0.699703
Picus_viridanus	0.574397	0.63326	0.498267	0.422265	0.690752	1	0.921757	1	0.477303	0.976148	0.539307	0.93528	0.405046	0.82522	0.983243	0.516762	0.715108	0.51344	0.703641	0.44286	1	0.733055	0.862919	0.735137	0.966648	0.514042	0.439145	0.503763	0.731152	0.438016	0.443771	0.539041	0.682977	0.924466	0.53803	0.452309	0.44777	0.712561	0.687015	0.557015	0.599716	0.752452	0.573455	0.599941	0.833188	0.977735	0.976262	0.666139	0.823841
Picus_viridis	0.908733	1	1	1	0.892027	0.641146	0.864422	0.435504	1	0.892772	1	1	1	0.92596	0.996657	1	1	1	1	1	0.682707	0.998093	1	1	0.99983	1	1	1	1	1	1	1	1	1	1	1	1	1	1	1	1	1	1	1	1	0.684465	0.570155	1	0.712628
Picus_vittatus	0.501154	0.514897	0.344154	0.330698	0.648922	0.984168	0.885963	1	0.345173	0.932828	0.572519	0.930632	0.257246	0.790027	0.936969	0.435301	0.72339	0.509045	0.746904	0.408808	1	0.709875	0.810635	0.76067	0.950947	0.427796	0.40028	0.357372	0.66298	0.282045	0.291426	0.474077	0.71475	0.892742	0.398575	0.315991	0.548007	0.817606	0.60926	0.547677	0.660168	0.666421	0.469673	0.4514	0.844205	0.95569	0.975897	0.612278	0.826169
Picus_xanthopygaeus	0.458473	0.890275	0.508296	0.438663	0.599242	0.855745	0.762008	0.993159	0.487925	0.800722	0.588605	0.736735	0.515455	0.669374	0.886562	0.309813	0.647316	0.591663	0.717964	0.33481	0.904872	0.669144	0.860589	0.788831	0.679405	0.379269	0.628641	0.716647	0.499403	0.6031	0.688472	0.738883	0.67203	0.921765	0.649567	0.630499	0.815684	0.829776	0.563679	0.308482	0.693782	0.82716	0.686938	0.591954	0.930242	0.897477	0.888548	0.595266	0.651624
Reinwardtipicus_validus	0.632698	0.203265	0.504423	0.607527	0.595648	1	1	0.998953	0.50464	0.678648	0.779921	0.853487	0.597399	1	1	0.821028	0.994284	0.945654	1	0.844994	1	1	1	1	0.962696	0.671185	0.562081	0.499423	0.850375	0.567494	0.567311	0.486402	1	1	0.476588	0.562896	0.672029	0.987041	1	0.882017	0.744122	0.493855	0.434447	0.492907	0.779326	1	1	1	0.981009
Sasia_abnormis	0.65302	0.268227	0.48417	0.481285	0.601445	1	1	1	0.478513	0.839133	0.723934	0.939535	0.482241	1	1	0.782126	0.949764	0.852646	1	0.749486	1	1	0.994607	1	0.987675	0.618715	0.412854	0.36117	0.918759	0.443609	0.417246	0.300278	0.991072	0.989942	0.374327	0.461537	0.564066	0.862967	0.983103	0.82797	0.658551	0.458801	0.399807	0.510991	0.830132	1	1	0.994421	1
Sasia_africana	0.620724	0.839983	0.616013	0.60578	0.829863	1	0.98653	1	0.637356	0.931743	0.505457	0.848485	0.525189	0.815635	0.99546	0.496	0.471479	0.428049	0.506026	0.47592	1	0.739988	0.774357	0.680355	0.964688	0.690348	0.517551	0.702287	0.581768	0.596953	0.639143	0.755922	0.61587	0.830799	0.64896	0.617238	0.784353	0.793607	0.668231	0.697499	0.771887	0.817304	0.685208	0.666285	0.752839	1	0.981532	0.665041	0.798266
Sasia_ochracea	0.274877	0.715944	0.405874	0.396062	0.610118	0.854544	0.70834	1	0.415356	0.740939	0.466032	0.649882	0.381811	0.614782	0.873519	0.210095	0.559883	0.534801	0.66707	0.314013	0.951269	0.587259	0.870642	0.729056	0.679913	0.497947	0.437326	0.618107	0.412096	0.529388	0.568413	0.676077	0.579875	0.916356	0.532644	0.510791	0.700929	0.852382	0.641487	0.48674	0.716975	0.726702	0.565474	0.490466	0.790694	0.872446	0.907968	0.503668	0.629574
Sphyrapicus_nuchalis	0.990527	1	0.999605	1	0.935002	0.810863	0.835293	0.841366	1	0.968798	1	0.999828	1	0.821454	0.881419	0.991889	1	1	1	0.999901	0.920868	0.986373	1	1	0.999721	0.999743	1	1	0.999754	1	1	1	1	1	1	1	1	1	0.999605	0.999326	1	1	1	1	1	0.641747	0.408549	0.986495	0.870449
Sphyrapicus_ruber	0.851724	1	1	1	0.836462	0.662074	0.865021	0.440063	1	0.737223	1	0.975697	1	0.843729	0.92211	0.985174	1	1	0.995271	0.988829	0.768604	0.9772	1	1	0.96093	1	1	1	0.999303	1	1	1	1	1	1	1	1	1	1	0.992266	1	1	0.998129	1	1	0.638155	0.34676	0.992456	0.683737
Sphyrapicus_thyroideus	1	1	1	1	0.939636	0.808261	0.863522	0.779405	1	0.980635	1	1	1	0.891544	0.939759	1	1	1	1	1	0.909449	1	1	1	1	1	1	1	1	1	1	1	1	1	1	1	1	1	1	1	1	1	1	1	1	0.648253	0.456508	1	0.868433
Sphyrapicus_varius	0.681188	1	0.920395	0.890916	0.73618	0.60045	0.732684	0.538952	0.904288	0.747531	0.863344	0.8507	0.905151	0.688284	0.904036	0.780338	0.848503	0.896157	0.867135	0.808394	0.742414	0.852747	0.983399	0.959239	0.786436	0.912476	0.904053	0.996811	0.813586	0.949814	0.988687	0.998557	0.849105	0.998243	0.954469	0.969093	1	0.997012	0.935267	0.861896	0.997128	0.989701	0.957862	0.918942	1	0.641736	0.166559	0.874923	0.535477
Thripias_namaquus	0.734392	1	0.782288	0.8694	0.847719	0.669728	0.426422	1	0.893472	0.911466	0.947312	0.934814	0.905821	0.24861	0.368203	0.623715	0.922802	0.935601	0.889325	0.864127	0.938912	0.390495	0.949274	0.656442	0.832997	0.857191	0.952361	1	0.808284	0.959365	1	1	0.716695	0.993797	0.996347	0.999215	1	1	0.657741	0.833308	1	0.99904	0.991182	0.94053	1	0.560334	0.85622	0.430266	0.76998
Thripias_pyrrhogaster	0.905176	0.951687	0.907701	0.903492	0.956216	1	1	1	0.910931	0.992908	0.79708	0.999278	0.851233	0.98887	1	0.856768	0.720366	0.720574	0.709584	0.842888	1	0.924259	0.894955	0.845343	0.971559	0.923636	0.855216	0.889889	0.93266	0.874922	0.836233	0.928383	0.831537	0.94334	0.885868	0.841503	0.86772	0.717163	0.88945	0.923118	0.891503	0.948964	0.903593	0.920445	1	1	0.999339	0.908072	0.934797
Thripias_xantholophus	0.775094	0.999206	0.834486	0.800563	0.901479	1	0.864157	1	0.814517	0.885603	0.623899	0.682525	0.822748	0.721312	0.995219	0.712511	0.322178	0.708409	0.467809	0.675425	0.984198	0.713223	0.932113	0.800558	0.585723	0.860743	0.754294	0.997509	0.587794	0.91321	0.996455	0.99571	0.453513	0.987141	0.892835	0.928866	0.995647	1	0.85681	0.837407	0.999707	0.983769	0.92351	0.837933	1	1	0.926659	0.80599	0.720514
Veniliornis_affinis	0.387609	0.436403	0.306985	0.243293	0.440054	0.940678	0.880384	1	0.204382	0.697018	0.535229	0.706295	0.245756	0.813818	0.997746	0.438311	0.703579	0.626866	0.787888	0.371512	0.956124	0.846768	0.893785	0.930547	0.74934	0.404366	0.378778	0.368114	0.525924	0.306281	0.358403	0.381385	0.763605	0.932238	0.297571	0.286045	0.66665	0.857105	0.812226	0.513995	0.708056	0.503887	0.274735	0.314461	0.838695	0.957654	0.923149	0.780375	0.705508
Veniliornis_callonotus	0.488101	0.636771	0.302882	0.405716	0.652773	0.953783	0.845827	1	0.451334	0.871351	0.673745	0.869673	0.470977	0.684158	0.770963	0.434751	0.779823	0.628996	0.800069	0.509609	1	0.687599	0.790568	0.787806	0.956352	0.477481	0.50424	0.575889	0.628539	0.502328	0.554658	0.601119	0.781547	0.916345	0.571181	0.539178	0.71879	0.884376	0.509521	0.606104	0.744797	0.695123	0.55244	0.478732	0.817896	0.914144	0.963597	0.637907	0.853097
Veniliornis_cassini	0.706582	0.549833	0.678412	0.629493	0.796685	1	1	1	0.65524	0.94521	0.550485	0.948225	0.487724	1	1	0.678846	0.917881	0.690964	0.975787	0.617341	1	1	0.987711	0.993416	1	0.706704	0.503573	0.476125	0.949446	0.541235	0.406218	0.570121	0.995989	0.968651	0.565685	0.473775	0.218623	0.729383	0.940957	0.763189	0.550718	0.742262	0.627789	0.703662	0.682108	1	1	0.922263	0.999765
Veniliornis_chocoensis	0.758178	0.590078	0.586754	0.593009	0.407131	1	1	1	0.541046	0.830869	0.831488	0.931365	0.696386	1	1	0.867025	0.962163	0.952591	0.995381	0.868444	1	1	1	1	0.988563	0.679075	0.651263	0.616538	0.910744	0.638153	0.696061	0.474141	0.99987	1	0.531106	0.680564	0.851033	0.982657	1	0.793905	0.865319	0.383689	0.493022	0.613159	0.903037	1	1	1	0.989664
Veniliornis_dignus	0.618852	0.644114	0.72753	0.823821	0.625313	0.982733	0.970268	0.934142	0.666561	0.352487	0.832126	0.590686	0.843163	0.939539	1	0.760795	0.834431	0.953313	0.924554	0.789714	0.979686	0.996832	0.99758	1	0.739611	0.851519	0.867856	0.887012	0.611875	0.880304	0.91104	0.873278	0.926318	1	0.741102	0.821704	0.993819	1	1	0.889179	0.941414	0.610469	0.599373	0.532917	0.928195	1	0.94528	0.998299	0.78767
Veniliornis_frontalis	0.8887	1	0.947022	0.97343	0.899472	0.534996	0.42113	1	0.975794	0.945945	1	1	0.973375	0.638126	0.634343	0.854173	0.992733	1	0.99863	0.987223	0.918887	0.694234	1	0.910988	0.974634	0.964456	0.992672	1	0.972153	1	1	1	0.902959	1	1	1	1	1	0.925935	0.95258	1	1	1	0.995914	1	0.537294	0.876871	0.729702	0.835926
Veniliornis_kirkii	0.44268	0.497771	0.192502	0.169318	0.440009	0.992736	0.918283	1	0.251477	0.782814	0.598444	0.793357	0.330994	0.835497	0.971521	0.45615	0.733889	0.643401	0.789286	0.42433	1	0.80557	0.8431	0.855917	0.892102	0.338183	0.399184	0.478705	0.548266	0.393947	0.456822	0.418833	0.79206	0.934636	0.398703	0.388455	0.689894	0.869426	0.695571	0.460469	0.710169	0.559071	0.309887	0.294698	0.842567	0.97497	0.968886	0.746785	0.808307
Veniliornis_lignarius	0.809748	1	0.997973	1	0.793358	0.562504	0.787572	0.314492	1	0.641372	1	0.920047	1	0.799603	0.87765	0.942613	1	1	0.986624	0.985379	0.71181	0.94589	1	1	0.940073	0.999645	1	1	0.985896	1	1	1	1	1	1	1	1	1	0.996567	0.986501	1	1	0.963835	0.997488	1	0.577533	0.443131	0.957817	0.582337
Veniliornis_maculifrons	0.727577	0.994063	0.844604	0.789808	0.872307	0.971739	0.814499	1	0.802693	0.815617	0.608807	0.506634	0.849096	0.696129	0.992252	0.685793	0.411928	0.791898	0.626724	0.628313	0.936641	0.754105	0.976472	0.883954	0.436535	0.85632	0.786569	0.999681	0.512005	0.953794	1	0.991927	0.490137	0.991105	0.912465	0.936497	1	1	0.894023	0.821575	0.996582	0.973903	0.935021	0.835442	0.977059	1	0.897605	0.8243	0.665897
Veniliornis_mixtus	0.625757	1	0.869164	0.879511	0.738691	0.31901	0.272735	0.90298	0.902856	0.756616	0.843429	0.831497	0.888796	0.381897	0.685858	0.640246	0.855523	0.911635	0.864017	0.812503	0.563707	0.556351	0.981337	0.87674	0.666936	0.877225	0.936642	1	0.817494	0.974545	1	1	0.70083	0.995155	0.992367	0.995078	1	1	0.823305	0.823639	1	1	0.988955	0.955016	1	0.372944	0.655515	0.584744	0.467209
Veniliornis_nigriceps	0.655223	0.920873	0.942544	0.925289	0.661762	0.551515	0.696612	0.511089	0.923029	0.394324	0.920379	0.726574	0.948507	0.729936	0.91581	0.774106	0.945068	0.989725	0.969913	0.864405	0.726129	0.851718	1	0.99487	0.730242	0.946955	0.977851	1	0.814424	1	1	1	0.884484	1	0.989646	0.994161	1	1	0.979879	0.885871	0.999595	0.973344	0.886408	0.865871	1	0.65354	0.594742	0.87187	0.458788
Veniliornis_passerinus	0.350113	0.51081	0.281619	0.304784	0.399092	0.905704	0.802966	1	0.166844	0.706773	0.603812	0.740182	0.332667	0.715236	0.916529	0.389891	0.735061	0.66927	0.798005	0.403243	0.958285	0.727359	0.86094	0.844931	0.771498	0.423391	0.46815	0.380689	0.525499	0.314933	0.442433	0.47983	0.751755	0.941109	0.311949	0.38799	0.72184	0.891381	0.685011	0.519776	0.755618	0.505022	0.356628	0.342279	0.880902	0.905947	0.909348	0.683604	0.693698
Veniliornis_sanguineus	0.859415	0.785513	0.874156	0.870691	0.935377	1	1	1	0.880387	0.990438	0.674498	1	0.805433	1	1	0.862863	0.915979	0.835148	1	0.822346	1	1	0.999747	1	1	0.900065	0.79509	0.795099	1	0.823205	0.748679	0.843152	0.986685	0.964937	0.843076	0.784249	0.560066	0.841957	0.989449	0.89778	0.661072	0.896252	0.866503	0.888089	0.724086	1	1	1	1
Veniliornis_spilogaster	0.681435	0.969389	0.921316	0.908416	0.80938	0.781451	0.844073	0.819614	0.874643	0.593461	0.844837	0.328729	0.97016	0.860801	1	0.799336	0.851635	0.977748	0.954976	0.765247	0.724633	0.946362	1	1	0.538587	0.948085	0.962062	1	0.57342	1	1	0.998679	0.806136	1	0.951993	0.951085	1	1	0.988022	0.894566	0.987396	0.969986	0.853865	0.863372	0.956874	0.983682	0.83913	0.957227	0.470822
Xiphidiopicus_percussus	0.876439	1	0.889152	0.888226	0.952855	1	0.995742	1	0.896924	0.976307	0.81047	0.974983	0.858464	0.884167	1	0.837017	0.546574	0.722015	0.474576	0.819876	1	0.790283	0.880091	0.671916	0.93483	0.912148	0.822717	1	0.77807	0.886785	0.976086	1	0.653028	0.981567	0.914891	0.914758	1	1	0.862253	0.910926	0.976182	0.975327	0.924441	0.90493	1	1	0.991916	0.805026	0.876802
[truncated: 181 more columns]

## Sheet: Range distances
	Blythipicus_pyrrhotis	Blythipicus_rubiginosus	Campephilus_gayaquilensis	Campephilus_guatemalensis	Campephilus_haematogaster	Campephilus_imperialis	Campephilus_leucopogon	Campephilus_magellanicus	Campephilus_melanoleucos	Campephilus_pollens	Campephilus_principalis	Campephilus_robustus	Campephilus_rubricollis	Campethera_abingoni	Campethera_bennettii	Campethera_cailliautii	Campethera_caroli	Campethera_maculosa	Campethera_mombassica	Campethera_nivosa	Campethera_notata	Campethera_nubica	Campethera_punctuligera	Campethera_scriptoricauda	Campethera_tullbergi	Celeus_brachyurus	Celeus_castaneus	Celeus_elegans	Celeus_flavescens	Celeus_flavus	Celeus_grammicus	Celeus_loricatus	Celeus_lugubris	Celeus_obrieni	Celeus_spectabilis	Celeus_torquatus	Celeus_undatus	Chrysocolaptes_erythrocephalus	Chrysocolaptes_festivus	Chrysocolaptes_guttacristatus	Chrysocolaptes_haematribon	Chrysocolaptes_lucidus	Chrysocolaptes_stricklandi	Chrysocolaptes_strictus	Chrysocolaptes_xanthocephalus	Colaptes_atricollis	Colaptes_auratus	Colaptes_auricularis	Colaptes_campestris
Blythipicus_pyrrhotis	0	0.852752	1	1	1	1	1	1	1	1	1	1	1	1	1	1	1	1	1	1	1	1	1	1	1	0.596263	1	1	1	1	1	1	1	1	1	1	1	1	1	0.56955	1	0.964103	1	1	1	1	1	1	1
Blythipicus_rubiginosus	0.852752	0	1	1	1	1	1	1	1	1	1	1	1	1	1	1	1	1	1	1	1	1	1	1	1	0.713676	1	1	1	1	1	1	1	1	1	1	1	1	1	0.889501	1	0.876112	1	1	1	1	1	1	1
Campephilus_gayaquilensis	1	1	0	1	0.872643	1	1	1	0.974164	0.796436	1	1	0.974523	1	1	1	1	1	1	1	1	1	1	1	1	1	1	0.957951	1	0.965739	0.940685	0.869069	1	1	0.943726	0.965492	1	1	1	1	1	1	1	1	1	0.979317	1	1	1
Campephilus_guatemalensis	1	1	1	0	0.973315	0.903715	1	1	0.972577	1	0.542547	1	1	1	1	1	1	1	1	1	1	1	1	1	1	1	0.584214	1	1	1	1	0.791802	1	1	1	1	1	1	1	1	1	1	1	1	1	1	0.959576	0.667101	1
Campephilus_haematogaster	1	1	0.872643	0.973315	0	1	1	1	0.711704	0.594902	1	1	0.781549	1	1	1	1	1	1	1	1	1	1	1	1	1	1	0.773938	1	0.764665	0.696268	0.639252	1	1	0.557238	0.793668	1	1	1	1	1	1	1	1	1	0.692953	1	1	1
Campephilus_imperialis	1	1	1	0.903715	1	0	1	1	1	1	1	1	1	1	1	1	1	1	1	1	1	1	1	1	1	1	1	1	1	1	1	1	1	1	1	1	1	1	1	1	1	1	1	1	1	1	0.986384	0.643507	1
Campephilus_leucopogon	1	1	1	1	1	1	0	1	0.975147	1	1	0.955473	0.969215	1	1	1	1	1	1	1	1	1	1	1	1	1	1	1	0.981468	1	1	1	0.69065	1	1	1	1	1	1	1	1	1	1	1	1	1	1	1	0.760995
Campephilus_magellanicus	1	1	1	1	1	1	1	0	1	1	1	1	1	1	1	1	1	1	1	1	1	1	1	1	1	1	1	1	1	1	1	1	1	1	1	1	1	1	1	1	1	1	1	1	1	1	1	1	1
Campephilus_melanoleucos	1	1	0.974164	0.972577	0.711704	1	0.975147	1	0	0.888016	1	1	0.312637	1	1	1	1	1	1	1	1	1	1	1	1	1	0.990538	0.328353	0.875744	0.257744	0.479765	0.894083	0.878051	0.911139	0.740404	0.364025	0.744897	1	1	1	1	1	1	1	1	0.940784	1	1	0.885496
Campephilus_pollens	1	1	0.796436	1	0.594902	1	1	1	0.888016	0	1	1	0.895067	1	1	1	1	1	1	1	1	1	1	1	1	1	1	0.870676	1	0.887619	0.84577	0.637699	1	1	0.687249	0.904103	1	1	1	1	1	1	1	1	1	0.789264	1	1	1
Campephilus_principalis	1	1	1	0.542547	1	1	1	1	1	1	0	1	1	1	1	1	1	1	1	1	1	1	1	1	1	1	0.635259	1	1	1	1	0.99428	1	1	1	1	1	1	1	1	1	1	1	1	1	1	0.946739	1	1
Campephilus_robustus	1	1	1	1	1	1	0.955473	1	1	1	1	0	1	1	1	1	1	1	1	1	1	1	1	1	1	1	1	1	0.567485	1	1	1	0.928586	1	1	1	1	1	1	1	1	1	1	1	1	1	1	1	0.678085
Campephilus_rubricollis	1	1	0.974523	1	0.781549	1	0.969215	1	0.312637	0.895067	1	1	0	1	1	1	1	1	1	1	1	1	1	1	1	1	1	0.271138	0.933972	0.178225	0.345523	0.97021	0.898065	0.917651	0.664824	0.206493	0.58092	1	1	1	1	1	1	1	1	0.934381	1	1	0.923745
Campethera_abingoni	1	1	1	1	1	1	1	1	1	1	1	1	1	0	0.284052	0.652276	0.922078	0.999628	0.979035	0.916917	0.95181	0.813961	0.992796	0.748447	0.899486	1	1	1	1	1	1	1	1	1	1	1	1	1	1	1	1	1	1	1	1	1	1	1	1
Campethera_bennettii	1	1	1	1	1	1	1	1	1	1	1	1	1	0.284052	0	0.743243	1	1	1	1	1	0.996491	1	0.823397	1	1	1	1	1	1	1	1	1	1	1	1	1	1	1	1	1	1	1	1	1	1	1	1	1
Campethera_cailliautii	1	1	1	1	1	1	1	1	1	1	1	1	1	0.652276	0.743243	7.28969e-05	0.67299	0.947319	0.991066	0.537738	1	0.872659	0.901324	0.848422	0.880518	1	1	1	1	1	1	1	1	1	1	1	1	1	1	1	1	1	1	1	1	1	1	1	1
Campethera_caroli	1	1	1	1	1	1	1	1	1	1	1	1	1	0.922078	1	0.67299	0	0.828177	1	0.542804	1	0.79538	0.889029	0.994889	0.683897	1	1	1	1	1	1	1	1	1	1	1	1	1	1	1	1	1	1	1	1	1	1	1	1
Campethera_maculosa	1	1	1	1	1	1	1	1	1	1	1	1	1	0.999628	1	0.947319	0.828177	0	1	0.835278	1	1	0.659515	1	1	1	1	1	1	1	1	1	1	1	1	1	1	1	1	1	1	1	1	1	1	1	1	1	1
Campethera_mombassica	1	1	1	1	1	1	1	1	1	1	1	1	1	0.979035	1	0.991066	1	1	0	0.994463	1	0.8918	1	0.910074	1	1	1	1	1	1	1	1	1	1	1	1	1	1	1	1	1	1	1	1	1	1	1	1	1
Campethera_nivosa	1	1	1	1	1	1	1	1	1	1	1	1	1	0.916917	1	0.537738	0.542804	0.835278	0.994463	0	1	0.870749	0.60604	0.979143	0.813696	1	1	1	1	1	1	1	1	1	1	1	1	1	1	1	1	1	1	1	1	1	1	1	1
Campethera_notata	1	1	1	1	1	1	1	1	1	1	1	1	1	0.95181	1	1	1	1	1	1	0	1	1	1	1	1	1	1	1	1	1	1	1	1	1	1	1	1	1	1	1	1	1	1	1	1	1	1	1
Campethera_nubica	1	1	1	1	1	1	1	1	1	1	1	1	1	0.813961	0.996491	0.872659	0.79538	1	0.8918	0.870749	1	0	1	0.723499	0.677276	1	1	1	1	1	1	1	1	1	1	1	1	1	1	1	1	1	1	1	1	1	1	1	1
Campethera_punctuligera	1	1	1	1	1	1	1	1	1	1	1	1	1	0.992796	1	0.901324	0.889029	0.659515	1	0.60604	1	1	0	1	1	1	1	1	1	1	1	1	1	1	1	1	1	1	1	1	1	1	1	1	1	1	1	1	1
Campethera_scriptoricauda	1	1	1	1	1	1	1	1	1	1	1	1	1	0.748447	0.823397	0.848422	0.994889	1	0.910074	0.979143	1	0.723499	1	0	0.979109	1	1	1	1	1	1	1	1	1	1	1	1	1	1	1	1	1	1	1	1	1	1	1	1
Campethera_tullbergi	1	1	1	1	1	1	1	1	1	1	1	1	1	0.899486	1	0.880518	0.683897	1	1	0.813696	1	0.677276	1	0.979109	0	1	1	1	1	1	1	1	1	1	1	1	1	1	1	1	1	1	1	1	1	1	1	1	1
Celeus_brachyurus	0.596263	0.713676	1	1	1	1	1	1	1	1	1	1	1	1	1	1	1	1	1	1	1	1	1	1	1	0	1	1	1	1	1	1	1	1	1	1	1	1	0.727324	0.323246	1	0.920733	0.993981	1	1	1	1	1	1
Celeus_castaneus	1	1	1	0.584214	1	1	1	1	0.990538	1	0.635259	1	1	1	1	1	1	1	1	1	1	1	1	1	1	1	0	1	1	1	1	0.804881	1	1	1	1	1	1	1	1	1	1	1	1	1	1	0.984594	1	1
Celeus_elegans	1	1	0.957951	1	0.773938	1	1	1	0.328353	0.870676	1	1	0.271138	1	1	1	1	1	1	1	1	1	1	1	1	1	1	0	0.993211	0.24404	0.261816	0.952895	0.990275	0.980409	0.641364	0.223628	0.627981	1	1	1	1	1	1	1	1	0.960978	1	1	0.986073
Celeus_flavescens	1	1	1	1	1	1	0.981468	1	0.875744	1	1	0.567485	0.933972	1	1	1	1	1	1	1	1	1	1	1	1	1	1	0.993211	0	0.911224	0.99914	1	0.949466	0.743833	1	0.92962	0.988051	1	1	1	1	1	1	1	1	1	1	1	0.558694
Celeus_flavus	1	1	0.965739	1	0.764665	1	1	1	0.257744	0.887619	1	1	0.178225	1	1	1	1	1	1	1	1	1	1	1	1	1	1	0.24404	0.911224	0	0.349041	0.955605	0.894464	0.911871	0.675452	0.196951	0.635716	1	1	1	1	1	1	1	1	0.939696	1	1	0.920831
Celeus_grammicus	1	1	0.940685	1	0.696268	1	1	1	0.479765	0.84577	1	1	0.345523	1	1	1	1	1	1	1	1	1	1	1	1	1	1	0.261816	0.99914	0.349041	0	0.958325	0.9947	0.998686	0.575998	0.3213	0.851548	1	1	1	1	1	1	1	1	0.914034	1	1	0.985144
Celeus_loricatus	1	1	0.869069	0.791802	0.639252	1	1	1	0.894083	0.637699	0.99428	1	0.97021	1	1	1	1	1	1	1	1	1	1	1	1	1	0.804881	0.952895	1	0.955605	0.958325	0	1	1	0.87657	0.969825	1	1	1	1	1	1	1	1	1	1	0.999187	1	1
Celeus_lugubris	1	1	1	1	1	1	0.69065	1	0.878051	1	1	0.928586	0.898065	1	1	1	1	1	1	1	1	1	1	1	1	1	1	0.990275	0.949466	0.894464	0.9947	1	0	1	0.996691	0.963589	1	1	1	1	1	1	1	1	1	1	1	1	0.691858
Celeus_obrieni	1	1	1	1	1	1	1	1	0.911139	1	1	1	0.917651	1	1	1	1	1	1	1	1	1	1	1	1	1	1	0.980409	0.743833	0.911871	0.998686	1	1	0	1	0.957145	0.947232	1	1	1	1	1	1	1	1	1	1	1	0.955435
Celeus_spectabilis	1	1	0.943726	1	0.557238	1	1	1	0.740404	0.687249	1	1	0.664824	1	1	1	1	1	1	1	1	1	1	1	1	1	1	0.641364	1	0.675452	0.575998	0.87657	0.996691	1	0	0.677268	1	1	1	1	1	1	1	1	1	0.85384	1	1	0.977366
Celeus_torquatus	1	1	0.965492	1	0.793668	1	1	1	0.364025	0.904103	1	1	0.206493	1	1	1	1	1	1	1	1	1	1	1	1	1	1	0.223628	0.92962	0.196951	0.3213	0.969825	0.963589	0.957145	0.677268	0	0.618701	1	1	1	1	1	1	1	1	0.963978	1	1	0.946548
Celeus_undatus	1	1	1	1	1	1	1	1	0.744897	1	1	1	0.58092	1	1	1	1	1	1	1	1	1	1	1	1	1	1	0.627981	0.988051	0.635716	0.851548	1	1	0.947232	1	0.618701	0	1	1	1	1	1	1	1	1	1	1	1	1
Chrysocolaptes_erythrocephalus	1	1	1	1	1	1	1	1	1	1	1	1	1	1	1	1	1	1	1	1	1	1	1	1	1	1	1	1	1	1	1	1	1	1	1	1	1	0	1	1	1	0.973568	1	1	1	1	1	1	1
Chrysocolaptes_festivus	1	1	1	1	1	1	1	1	1	1	1	1	1	1	1	1	1	1	1	1	1	1	1	1	1	0.727324	1	1	1	1	1	1	1	1	1	1	1	1	0	0.742474	1	1	0.969755	1	1	1	1	1	1
Chrysocolaptes_guttacristatus	0.56955	0.889501	1	1	1	1	1	1	1	1	1	1	1	1	1	1	1	1	1	1	1	1	1	1	1	0.323246	1	1	1	1	1	1	1	1	1	1	1	1	0.742474	0	1	0.952659	0.990819	1	1	1	1	1	1
Chrysocolaptes_haematribon	1	1	1	1	1	1	1	1	1	1	1	1	1	1	1	1	1	1	1	1	1	1	1	1	1	1	1	1	1	1	1	1	1	1	1	1	1	1	1	1	0	1	1	1	1	1	1	1	1
Chrysocolaptes_lucidus	0.964103	0.876112	1	1	1	1	1	1	1	1	1	1	1	1	1	1	1	1	1	1	1	1	1	1	1	0.920733	1	1	1	1	1	1	1	1	1	1	1	0.973568	1	0.952659	1	0	1	1	0.905659	1	1	1	1
Chrysocolaptes_stricklandi	1	1	1	1	1	1	1	1	1	1	1	1	1	1	1	1	1	1	1	1	1	1	1	1	1	0.993981	1	1	1	1	1	1	1	1	1	1	1	1	0.969755	0.990819	1	1	0	1	1	1	1	1	1
Chrysocolaptes_strictus	1	1	1	1	1	1	1	1	1	1	1	1	1	1	1	1	1	1	1	1	1	1	1	1	1	1	1	1	1	1	1	1	1	1	1	1	1	1	1	1	1	1	1	0	1	1	1	1	1
Chrysocolaptes_xanthocephalus	1	1	1	1	1	1	1	1	1	1	1	1	1	1	1	1	1	1	1	1	1	1	1	1	1	1	1	1	1	1	1	1	1	1	1	1	1	1	1	1	1	0.905659	1	1	0	1	1	1	1
Colaptes_atricollis	1	1	0.979317	1	0.692953	1	1	1	0.940784	0.789264	1	1	0.934381	1	1	1	1	1	1	1	1	1	1	1	1	1	1	0.960978	1	0.939696	0.914034	1	1	1	0.85384	0.963978	1	1	1	1	1	1	1	1	1	0	1	1	1
Colaptes_auratus	1	1	1	0.959576	1	0.986384	1	1	1	1	0.946739	1	1	1	1	1	1	1	1	1	1	1	1	1	1	1	0.984594	1	1	1	1	0.999187	1	1	1	1	1	1	1	1	1	1	1	1	1	1	0.0174148	0.980789	1
Colaptes_auricularis	1	1	1	0.667101	1	0.643507	1	1	1	1	1	1	1	1	1	1	1	1	1	1	1	1	1	1	1	1	1	1	1	1	1	1	1	1	1	1	1	1	1	1	1	1	1	1	1	1	0.980789	0	1
Colaptes_campestris	1	1	1	1	1	1	0.760995	1	0.885496	1	1	0.678085	0.923745	1	1	1	1	1	1	1	1	1	1	1	1	1	1	0.986073	0.558694	0.920831	0.985144	1	0.691858	0.955435	0.977366	0.946548	1	1	1	1	1	1	1	1	1	1	1	1	0
Colaptes_chrysoides	1	1	1	1	1	1	1	1	1	1	1	1	1	1	1	1	1	1	1	1	1	1	1	1	1	1	1	1	1	1	1	1	1	1	1	1	1	1	1	1	1	1	1	1	1	1	0.976166	0.973657	1
Colaptes_fernandinae	1	1	1	1	1	1	1	1	1	1	1	1	1	1	1	1	1	1	1	1	1	1	1	1	1	1	1	1	1	1	1	1	1	1	1	1	1	1	1	1	1	1	1	1	1	1	0.995807	1	1
Colaptes_melanochloros	1	1	1	1	1	1	0.666611	0.989824	0.877267	1	1	0.749802	0.937512	1	1	1	1	1	1	1	1	1	1	1	1	1	1	0.999917	0.609992	0.943479	1	1	0.759862	0.981869	0.989077	0.957794	1	1	1	1	1	1	1	1	1	1	1	1	0.249852
Colaptes_pitius	1	1	1	1	1	1	1	0.362526	1	1	1	1	1	1	1	1	1	1	1	1	1	1	1	1	1	1	1	1	1	1	1	1	1	1	1	1	1	1	1	1	1	1	1	1	1	1	1	1	1
Colaptes_punctigula	1	1	0.961563	0.994243	0.583476	1	1	1	0.552917	0.717749	1	1	0.644793	1	1	1	1	1	1	1	1	1	1	1	1	1	1	0.558625	1	0.623196	0.557394	0.775345	1	1	0.602607	0.647416	0.854958	1	1	1	1	1	1	1	1	0.934586	1	1	0.998671
Colaptes_rivolii	1	1	0.841949	1	0.41976	1	0.993191	1	0.780958	0.390994	1	1	0.792632	1	1	1	1	1	1	1	1	1	1	1	1	1	1	0.777506	1	0.79449	0.735817	0.724735	0.999909	1	0.541198	0.825565	1	1	1	1	1	1	1	1	1	0.738619	1	1	0.993671
Colaptes_rubiginosus	1	1	0.956793	0.686408	0.632979	1	0.916052	1	0.621878	0.822044	0.778825	1	0.809523	1	1	1	1	1	1	1	1	1	1	1	1	1	0.874741	0.735267	1	0.774644	0.798615	0.803725	0.997433	1	0.736133	0.817689	0.987214	1	1	1	1	1	1	1	1	0.927981	0.953273	0.96891	0.989033
Colaptes_rupicola	1	1	0.977534	1	0.587418	1	0.862638	1	0.861858	0.849155	1	1	0.824308	1	1	1	1	1	1	1	1	1	1	1	1	1	1	0.895232	1	0.873162	0.8202	1	1	1	0.661052	0.895705	1	1	1	1	1	1	1	1	1	0.518849	1	1	0.998337
Dendrocopos_analis	0.688337	0.93933	1	1	1	1	1	1	1	1	1	1	1	1	1	1	1	1	1	1	1	1	1	1	1	0.800266	1	1	1	1	1	1	1	1	1	1	1	1	1	0.797144	1	1	1	0.888093	1	1	1	1	1
Dendrocopos_assimilis	1	1	1	1	1	1	1	1	1	1	1	1	1	1	1	1	1	1	1	1	1	1	1	1	1	0.972608	1	1	1	1	1	1	1	1	1	1	1	1	0.981048	0.942034	1	1	1	1	1	1	1	1	1
Dendrocopos_atratus	0.691979	1	1	1	1	1	1	1	1	1	1	1	1	1	1	1	1	1	1	1	1	1	1	1	1	0.839941	1	1	1	1	1	1	1	1	1	1	1	1	1	0.804677	1	0.994608	1	1	1	1	1	1	1
Dendrocopos_auriceps	1	1	1	1	1	1	1	1	1	1	1	1	1	1	1	1	1	1	1	1	1	1	1	1	1	0.969851	1	1	1	1	1	1	1	1	1	1	1	1	0.920324	0.948354	1	1	1	1	1	1	1	1	1
Dendrocopos_canicapillus	0.390859	0.802239	1	1	1	1	1	1	1	1	1	1	1	1	1	1	1	1	1	1	1	1	1	1	1	0.571978	1	1	1	1	1	1	1	1	1	1	1	1	0.968072	0.626659	0.999834	0.948881	1	1	1	1	1	1	1
Dendrocopos_cathpharius	0.546508	1	1	1	1	1	1	1	1	1	1	1	1	1	1	1	1	1	1	1	1	1	1	1	1	0.756713	1	1	1	1	1	1	1	1	1	1	1	1	0.997156	0.707226	1	0.929515	1	1	1	1	1	1	1
Dendrocopos_darjellensis	0.779367	1	1	1	1	1	1	1	1	1	1	1	1	1	1	1	1	1	1	1	1	1	1	1	1	0.846667	1	1	1	1	1	1	1	1	1	1	1	1	0.999296	0.772926	1	0.886686	1	1	1	1	1	1	1
Dendrocopos_dorae	1	1	1	1	1	1	1	1	1	1	1	1	1	1	1	1	1	1	1	1	1	1	1	1	1	1	1	1	1	1	1	1	1	1	1	1	1	1	1	1	1	1	1	1	1	1	1	1	1
Dendrocopos_himalayensis	1	1	1	1	1	1	1	1	1	1	1	1	1	1	1	1	1	1	1	1	1	1	1	1	1	0.964974	1	1	1	1	1	1	1	1	1	1	1	1	0.907789	0.935023	1	1	1	1	1	1	1	1	1
Dendrocopos_hyperythrus	0.497004	0.996675	1	1	1	1	1	1	1	1	1	1	1	1	1	1	1	1	1	1	1	1	1	1	1	0.627755	1	1	1	1	1	1	1	1	1	1	1	1	0.931064	0.524627	1	0.967405	1	1	1	1	1	1	1
Dendrocopos_kizuki	1	1	1	1	1	1	1	1	1	1	1	1	1	1	1	1	1	1	1	1	1	1	1	1	1	1	1	1	1	1	1	1	1	1	1	1	1	1	1	1	1	1	1	1	1	1	1	1	1
Dendrocopos_leucopterus	1	1	1	1	1	1	1	1	1	1	1	1	1	1	1	1	1	1	1	1	1	1	1	1	1	1	1	1	1	1	1	1	1	1	1	1	1	1	1	1	1	1	1	1	1	1	1	1	1
Dendrocopos_leucotos	0.867244	1	1	1	1	1	1	1	1	1	1	1	1	1	1	1	1	1	1	1	1	1	1	1	1	0.95451	1	1	1	1	1	1	1	1	1	1	1	1	1	0.962889	0.999664	0.99569	1	1	1	1	1	1	1
Dendrocopos_macei	0.812477	1	1	1	1	1	1	1	1	1	1	1	1	1	1	1	1	1	1	1	1	1	1	1	1	0.756032	1	1	1	1	1	1	1	1	1	1	1	1	0.911993	0.605955	1	0.900007	1	1	1	1	1	1	1
Dendrocopos_maculatus	1	0.999685	1	1	1	1	1	1	1	1	1	1	1	1	1	1	1	1	1	1	1	1	1	1	1	1	1	1	1	1	1	1	1	1	1	1	1	0.99781	1	1	0.838206	0.783332	1	1	0.809149	1	1	1	1
Dendrocopos_mahrattensis	0.970768	1	1	1	1	1	1	1	1	1	1	1	1	1	1	1	1	1	1	1	1	1	1	1	1	0.610134	1	1	1	1	1	1	1	1	1	1	1	1	0.333484	0.6158	1	1	0.983704	1	1	1	1	1	1
Dendrocopos_major	0.997279	1	1	1	1	1	1	1	1	1	1	1	1	1	1	1	1	1	1	1	1	1	1	1	1	1	1	1	1	1	1	1	1	1	1	1	1	1	1	1	1	1	1	1	1	1	1	1	1
Dendrocopos_medius	1	1	1	1	1	1	1	1	1	1	1	1	1	1	1	1	1	1	1	1	1	1	1	1	1	1	1	1	1	1	1	1	1	1	1	1	1	1	1	1	1	1	1	1	1	1	1	1	1
Dendrocopos_minor	1	1	1	1	1	1	1	1	1	1	1	1	1	1	1	1	1	1	1	1	1	1	1	1	1	1	1	1	1	1	1	1	1	1	1	1	1	1	1	1	1	1	1	1	1	1	1	1	1
Dendrocopos_moluccensis	0.883262	0.51199	1	1	1	1	1	1	1	1	1	1	1	1	1	1	1	1	1	1	1	1	1	1	1	0.725946	1	1	1	1	1	1	1	1	1	1	1	1	1	0.920628	1	0.930421	1	0.829867	1	1	1	1	1
Dendrocopos_nanus	1	1	1	1	1	1	1	1	1	1	1	1	1	1	1	1	1	1	1	1	1	1	1	1	1	0.709224	1	1	1	1	1	1	1	1	1	1	1	1	0.196524	0.703275	1	1	0.969128	1	1	1	1	1	1
Dendrocopos_noguchii	1	1	1	1	1	1	1	1	1	1	1	1	1	1	1	1	1	1	1	1	1	1	1	1	1	1	1	1	1	1	1	1	1	1	1	1	1	1	1	1	1	1	1	1	1	1	1	1	1
Dendrocopos_obsoletus	1	1	1	1	1	1	1	1	1	1	1	1	1	0.907421	0.999293	0.488715	0.71979	0.895526	0.990972	0.348077	1	0.879359	0.728368	0.946979	0.878405	1	1	1	1	1	1	1	1	1	1	1	1	1	1	1	1	1	1	1	1	1	1	1	1
Dendrocopos_ramsayi	1	1	1	1	1	1	1	1	1	1	1	1	1	1	1	1	1	1	1	1	1	1	1	1	1	1	1	1	1	1	1	1	1	1	1	1	1	1	1	1	1	1	1	1	1	1	1	1	1
Dendrocopos_syriacus	1	1	1	1	1	1	1	1	1	1	1	1	1	1	1	1	1	1	1	1	1	1	1	1	1	1	1	1	1	1	1	1	1	1	1	1	1	1	1	1	1	1	1	1	1	1	1	1	1
Dendrocopos_temminckii	1	1	1	1	1	1	1	1	1	1	1	1	1	1	1	1	1	1	1	1	1	1	1	1	1	1	1	1	1	1	1	1	1	1	1	1	1	1	1	1	1	0.999806	1	1	1	1	1	1	1
Dendropicos_abyssinicus	1	1	1	1	1	1	1	1	1	1	1	1	1	1	1	0.992119	1	1	1	1	1	0.773926	1	1	1	1	1	1	1	1	1	1	1	1	1	1	1	1	1	1	1	1	1	1	1	1	1	1	1
Dendropicos_elachus	1	1	1	1	1	1	1	1	1	1	1	1	1	0.994822	1	0.93076	1	0.970983	1	0.735873	1	1	0.652279	1	1	1	1	1	1	1	1	1	1	1	1	1	1	1	1	1	1	1	1	1	1	1	1	1	1
Dendropicos_fuscescens	1	1	1	1	1	1	1	1	1	1	1	1	1	0.371809	0.552047	0.463704	0.821736	0.945456	0.989797	0.697933	0.942512	0.84282	0.880365	0.829628	0.878169	1	1	1	1	1	1	1	1	1	1	1	1	1	1	1	1	1	1	1	1	1	1	1	1
Dendropicos_gabonensis	1	1	1	1	1	1	1	1	1	1	1	1	1	0.966561	1	0.594254	0.396374	0.975776	1	0.548714	1	0.889694	0.950553	1	0.802579	1	1	1	1	1	1	1	1	1	1	1	1	1	1	1	1	1	1	1	1	1	1	1	1
Dendropicos_lugubris	1	1	1	1	1	1	1	1	1	1	1	1	1	1	1	0.986851	0.943976	0.800244	1	0.979866	1	1	0.923991	1	1	1	1	1	1	1	1	1	1	1	1	1	1	1	1	1	1	1	1	1	1	1	1	1	1
Dendropicos_poecilolaemus	1	1	1	1	1	1	1	1	1	1	1	1	1	0.982957	1	0.977034	0.896818	1	1	0.962045	1	0.810617	1	1	0.764756	1	1	1	1	1	1	1	1	1	1	1	1	1	1	1	1	1	1	1	1	1	1	1	1
Dendropicos_spodocephalus	1	1	1	1	1	1	1	1	1	1	1	1	1	0.912226	1	0.95026	0.907381	1	1	0.945237	1	0.448145	1	0.888151	0.812534	1	1	1	1	1	1	1	1	1	1	1	1	1	1	1	1	1	1	1	1	1	1	1	1
Dendropicos_stierlingi	1	1	1	1	1	1	1	1	1	1	1	1	1	0.970913	0.95555	0.987564	1	1	1	1	1	1	1	0.85926	1	1	1	1	1	1	1	1	1	1	1	1	1	1	1	1	1	1	1	1	1	1	1	1	1
Dinopium_benghalense	0.933533	1	1	1	1	1	1	1	1	1	1	1	1	1	1	1	1	1	1	1	1	1	1	1	1	0.61886	1	1	1	1	1	1	1	1	1	1	1	1	0.324048	0.557423	1	0.969114	0.978484	1	1	1	1	1	1
Dinopium_everetti	1	1	1	1	1	1	1	1	1	1	1	1	1	1	1	1	1	1	1	1	1	1	1	1	1	1	1	1	1	1	1	1	1	1	1	1	1	0.479279	1	1	1	0.989457	1	1	1	1	1	1	1
Dinopium_javanense	0.625609	0.677565	1	1	1	1	1	1	1	1	1	1	1	1	1	1	1	1	1	1	1	1	1	1	1	0.374911	1	1	1	1	1	1	1	1	1	1	1	1	0.82105	0.518307	1	0.975022	0.992295	0.916396	1	1	1	1	1
Dinopium_rafflesii	0.876392	0.554708	1	1	1	1	1	1	1	1	1	1	1	1	1	1	1	1	1	1	1	1	1	1	1	0.69599	1	1	1	1	1	1	1	1	1	1	1	1	0.996289	0.935965	1	0.771076	1	1	0.995926	1	1	1	1
Dinopium_shorii	0.965197	1	1	1	1	1	1	1	1	1	1	1	1	1	1	1	1	1	1	1	1	1	1	1	1	0.932381	1	1	1	1	1	1	1	1	1	1	1	1	0.919567	0.887497	1	0.956099	1	1	1	1	1	1	1
Dryocopus_galeatus	1	1	1	1	1	1	0.93082	1	1	1	1	0.361843	1	1	1	1	1	1	1	1	1	1	1	1	1	1	1	1	0.739913	1	1	1	0.880717	1	1	1	1	1	1	1	1	1	1	1	1	1	1	1	0.804285
Dryocopus_hodgei	1	1	1	1	1	1	1	1	1	1	1	1	1	1	1	1	1	1	1	1	1	1	1	1	1	1	1	1	1	1	1	1	1	1	1	1	1	1	1	1	1	1	1	1	1	1	1	1	1
Dryocopus_javensis	0.720515	0.76624	1	1	1	1	1	1	1	1	1	1	1	1	1	1	1	1	1	1	1	1	1	1	1	0.486543	1	1	1	1	1	1	1	1	1	1	1	0.994899	0.882664	0.643943	0.993563	0.742096	0.997225	0.985852	0.982694	1	1	1	1
Dryocopus_lineatus	1	1	0.983722	0.82888	0.795585	0.97023	0.961988	1	0.350141	0.925481	0.905381	0.896543	0.510534	1	1	1	1	1	1	1	1	1	1	1	1	1	0.948588	0.525418	0.792277	0.477867	0.657806	0.914815	0.887774	0.963229	0.820459	0.521383	0.829649	1	1	1	1	1	1	1	1	0.956471	0.958912	0.943233	0.752323
Dryocopus_martius	1	1	1	1	1	1	1	1	1	1	1	1	1	1	1	1	1	1	1	1	1	1	1	1	1	1	1	1	1	1	1	1	1	1	1	1	1	1	1	1	1	1	1	1	1	1	1	1	1
Dryocopus_pileatus	1	1	1	1	1	1	1	1	1	1	0.956852	1	1	1	1	1	1	1	1	1	1	1	1	1	1	1	1	1	1	1	1	1	1	1	1	1	1	1	1	1	1	1	1	1	1	1	0.285398	1	1
Dryocopus_schulzi	1	1	1	1	1	1	0.527605	1	1	1	1	1	1	1	1	1	1	1	1	1	1	1	1	1	1	1	1	1	1	1	1	1	0.886837	1	1	1	1	1	1	1	1	1	1	1	1	1	1	1	0.856474
Gecinulus_grantia	0.262373	0.928699	1	1	1	1	1	1	1	1	1	1	1	1	1	1	1	1	1	1	1	1	1	1	1	0.634637	1	1	1	1	1	1	1	1	1	1	1	1	1	0.625573	1	0.964135	1	1	1	1	1	1	1
Gecinulus_viridis	0.752593	0.697553	1	1	1	1	1	1	1	1	1	1	1	1	1	1	1	1	1	1	1	1	1	1	1	0.811856	1	1	1	1	1	1	1	1	1	1	1	1	1	0.80144	1	1	1	1	1	1	1	1	1
Geocolaptes_olivaceus	1	1	1	1	1	1	1	1	1	1	1	1	1	0.803377	0.851254	0.969439	1	1	1	1	0.647377	1	1	1	1	1	1	1	1	1	1	1	1	1	1	1	1	1	1	1	1	1	1	1	1	1	1	1	1
Hemicircus_canente	0.923326	1	1	1	1	1	1	1	1	1	1	1	1	1	1	1	1	1	1	1	1	1	1	1	1	0.767478	1	1	1	1	1	1	1	1	1	1	1	1	0.641144	0.638325	1	1	0.998503	1	1	1	1	1	1
Hemicircus_concretus	0.844053	0.348562	1	1	1	1	1	1	1	1	1	1	1	1	1	1	1	1	1	1	1	1	1	1	1	0.639567	1	1	1	1	1	1	1	1	1	1	1	1	1	0.899934	1	0.852625	1	0.827292	0.998065	1	1	1	1
Jynx_ruficollis	1	1	1	1	1	1	1	1	1	1	1	1	1	0.524122	0.727211	0.721432	0.837311	1	0.975699	0.84666	0.927417	0.67011	1	0.838144	0.845104	1	1	1	1	1	1	1	1	1	1	1	1	1	1	1	1	1	1	1	1	1	1	1	1
Jynx_torquilla	0.81557	1	1	1	1	1	1	1	1	1	1	1	1	1	1	1	1	1	1	1	1	1	1	1	1	0.811011	1	1	1	1	1	1	1	1	1	1	1	1	0.93778	0.84838	1	0.993282	1	1	1	1	1	1	1
Meiglyptes_jugularis	0.835237	1	1	1	1	1	1	1	1	1	1	1	1	1	1	1	1	1	1	1	1	1	1	1	1	0.871868	1	1	1	1	1	1	1	1	1	1	1	1	1	0.788583	1	1	1	1	1	1	1	1	1
Meiglyptes_tristis	0.799505	0.223906	1	1	1	1	1	1	1	1	1	1	1	1	1	1	1	1	1	1	1	1	1	1	1	0.645214	1	1	1	1	1	1	1	1	1	1	1	1	1	0.844335	1	0.884556	1	1	1	1	1	1	1
Meiglyptes_tukki	0.87541	0.165046	1	1	1	1	1	1	1	1	1	1	1	1	1	1	1	1	1	1	1	1	1	1	1	0.72881	1	1	1	1	1	1	1	1	1	1	1	1	1	0.902184	1	0.865712	1	0.999662	1	1	1	1	1
Melanerpes_aurifrons	1	1	1	0.545925	1	0.978321	1	1	1	1	0.562317	1	1	1	1	1	1	1	1	1	1	1	1	1	1	1	0.751517	1	1	1	1	0.995146	1	1	1	1	1	1	1	1	1	1	1	1	1	1	0.878777	0.903423	1
Melanerpes_cactorum	1	1	1	1	1	1	0.297253	1	0.947714	1	1	0.990116	0.95415	1	1	1	1	1	1	1	1	1	1	1	1	1	1	1	0.997674	0.980686	1	1	0.684408	1	1	0.997212	1	1	1	1	1	1	1	1	1	1	1	1	0.665254
Melanerpes_candidus	1	1	1	1	1	1	0.726683	1	0.762878	1	1	0.742285	0.846396	1	1	1	1	1	1	1	1	1	1	1	1	1	1	0.975108	0.462441	0.838676	0.985171	1	0.672703	0.874152	0.983332	0.907941	0.98523	1	1	1	1	1	1	1	1	1	1	1	0.253044
Melanerpes_carolinus	1	1	1	1	1	1	1	1	1	1	0.940242	1	1	1	1	1	1	1	1	1	1	1	1	1	1	1	1	1	1	1	1	1	1	1	1	1	1	1	1	1	1	1	1	1	1	1	0.585037	1	1
Melanerpes_chrysauchen	1	1	1	0.976885	1	1	1	1	0.997408	1	1	1	1	1	1	1	1	1	1	1	1	1	1	1	1	1	0.94101	1	1	1	1	0.948294	1	1	1	1	1	1	1	1	1	1	1	1	1	1	1	1	1
Melanerpes_chrysogenys	1	1	1	0.754195	1	0.733191	1	1	1	1	1	1	1	1	1	1	1	1	1	1	1	1	1	1	1	1	1	1	1	1	1	1	1	1	1	1	1	1	1	1	1	1	1	1	1	1	0.987412	0.418609	1
Melanerpes_cruentatus	1	1	0.955754	1	0.706065	1	0.968476	1	0.323599	0.823744	1	1	0.236172	1	1	1	1	1	1	1	1	1	1	1	1	1	1	0.306946	0.945232	0.251921	0.276297	0.926555	0.870394	0.91372	0.615899	0.307972	0.768507	1	1	1	1	1	1	1	1	0.914304	1	1	0.909849
Melanerpes_erythrocephalus	1	1	1	1	1	1	1	1	1	1	0.940223	1	1	1	1	1	1	1	1	1	1	1	1	1	1	1	1	1	1	1	1	1	1	1	1	1	1	1	1	1	1	1	1	1	1	1	0.522234	1	1
Melanerpes_flavifrons	1	1	1	1	1	1	0.956423	1	1	1	1	0.224079	1	1	1	1	1	1	1	1	1	1	1	1	1	1	1	1	0.576167	1	1	1	0.921479	1	1	0.987738	1	1	1	1	1	1	1	1	1	1	1	1	0.696313
Melanerpes_formicivorus	1	1	0.997546	0.684011	0.898917	0.919093	1	1	0.913917	0.921928	0.842676	1	0.979722	1	1	1	1	1	1	1	1	1	1	1	1	1	0.895754	0.95674	1	0.958344	0.976346	0.865962	1	1	0.956066	0.971559	1	1	1	1	1	1	1	1	1	1	0.688192	0.871843	1
Melanerpes_herminieri	1	1	1	1	1	1	1	1	1	1	1	1	1	1	1	1	1	1	1	1	1	1	1	1	1	1	1	1	1	1	1	1	1	1	1	1	1	1	1	1	1	1	1	1	1	1	1	1	1
Melanerpes_hoffmannii	1	1	1	0.920008	1	1	1	1	0.997963	1	0.970203	1	1	1	1	1	1	1	1	1	1	1	1	1	1	1	0.843175	1	1	1	1	0.882405	1	1	1	1	1	1	1	1	1	1	1	1	1	1	0.999073	1	1
Melanerpes_hypopolius	1	1	1	0.96936	1	1	1	1	1	1	1	1	1	1	1	1	1	1	1	1	1	1	1	1	1	1	1	1	1	1	1	1	1	1	1	1	1	1	1	1	1	1	1	1	1	1	0.993629	0.920387	1
Melanerpes_lewis	1	1	1	1	1	1	1	1	1	1	1	1	1	1	1	1	1	1	1	1	1	1	1	1	1	1	1	1	1	1	1	1	1	1	1	1	1	1	1	1	1	1	1	1	1	1	0.647956	1	1
Melanerpes_portoricensis	1	1	1	1	1	1	1	1	1	1	1	1	1	1	1	1	1	1	1	1	1	1	1	1	1	1	1	1	1	1	1	1	1	1	1	1	1	1	1	1	1	1	1	1	1	1	1	1	1
Melanerpes_pucherani	1	1	0.841342	0.508909	0.650681	1	1	1	0.877803	0.764262	0.691766	1	0.957584	1	1	1	1	1	1	1	1	1	1	1	1	1	0.52422	0.921322	1	0.940622	0.921933	0.400019	1	1	0.873018	0.933219	1	1	1	1	1	1	1	1	1	1	0.980145	1	1
Melanerpes_pulcher	1	1	1	1	0.973763	1	1	1	0.990927	0.866724	1	1	1	1	1	1	1	1	1	1	1	1	1	1	1	1	1	1	1	0.999413	1	0.887935	1	1	0.999505	1	1	1	1	1	1	1	1	1	1	1	1	1	1
Melanerpes_pygmaeus	1	1	1	0.846269	1	1	1	1	1	1	0.776833	1	1	1	1	1	1	1	1	1	1	1	1	1	1	1	0.831786	1	1	1	1	1	1	1	1	1	1	1	1	1	1	1	1	1	1	1	0.999924	1	1
Melanerpes_radiolatus	1	1	1	1	1	1	1	1	1	1	1	1	1	1	1	1	1	1	1	1	1	1	1	1	1	1	1	1	1	1	1	1	1	1	1	1	1	1	1	1	1	1	1	1	1	1	1	1	1
Melanerpes_rubricapillus	1	1	1	0.879274	0.746053	1	1	1	0.837414	0.710542	1	1	0.990431	1	1	1	1	1	1	1	1	1	1	1	1	1	0.927491	0.952823	1	0.960282	0.99051	0.505332	1	1	0.921568	0.986362	1	1	1	1	1	1	1	1	1	1	1	1	1
Melanerpes_striatus	1	1	1	1	1	1	1	1	1	1	1	1	1	1	1	1	1	1	1	1	1	1	1	1	1	1	1	1	1	1	1	1	1	1	1	1	1	1	1	1	1	1	1	1	1	1	1	1	1
Melanerpes_superciliaris	1	1	1	1	1	1	1	1	1	1	1	1	1	1	1	1	1	1	1	1	1	1	1	1	1	1	1	1	1	1	1	1	1	1	1	1	1	1	1	1	1	1	1	1	1	1	0.988642	1	1
Melanerpes_uropygialis	1	1	1	0.924165	1	0.843624	1	1	1	1	1	1	1	1	1	1	1	1	1	1	1	1	1	1	1	1	1	1	1	1	1	1	1	1	1	1	1	1	1	1	1	1	1	1	1	1	0.956994	0.795168	1
Mesopicos_elliotii	1	1	1	1	1	1	1	1	1	1	1	1	1	0.895462	1	0.703206	0.409646	0.96882	0.998701	0.562496	1	0.762398	0.957876	0.972621	0.540551	1	1	1	1	1	1	1	1	1	1	1	1	1	1	1	1	1	1	1	1	1	1	1	1
Mesopicos_goertae	1	1	1	1	1	1	1	1	1	1	1	1	1	0.897298	0.998209	0.483901	0.70765	0.881762	0.990358	0.299521	1	0.846281	0.703427	0.943018	0.865892	1	1	1	1	1	1	1	1	1	1	1	1	1	1	1	1	1	1	1	1	1	1	1	1
Mesopicos_griseocephalus	1	1	1	1	1	1	1	1	1	1	1	1	1	0.503379	0.670192	0.737939	0.910501	1	0.978927	0.907252	0.864452	0.847099	1	0.834438	0.889793	1	1	1	1	1	1	1	1	1	1	1	1	1	1	1	1	1	1	1	1	1	1	1	1
Mulleripicus_fuliginosus	1	1	1	1	1	1	1	1	1	1	1	1	1	1	1	1	1	1	1	1	1	1	1	1	1	1	1	1	1	1	1	1	1	1	1	1	1	1	1	1	1	0.823651	1	1	0.958427	1	1	1	1
Mulleripicus_fulvus	1	1	1	1	1	1	1	1	1	1	1	1	1	1	1	1	1	1	1	1	1	1	1	1	1	1	1	1	1	1	1	1	1	1	1	1	1	1	1	1	1	0.999373	1	1	1	1	1	1	1
Mulleripicus_funebris	1	1	1	1	1	1	1	1	1	1	1	1	1	1	1	1	1	1	1	1	1	1	1	1	1	1	1	1	1	1	1	1	1	1	1	1	1	1	1	1	0.340062	0.999036	1	1	1	1	1	1	1
Mulleripicus_pulverulentus	0.493159	0.73472	1	1	1	1	1	1	1	1	1	1	1	1	1	1	1	1	1	1	1	1	1	1	1	0.443608	1	1	1	1	1	1	1	1	1	1	1	0.995267	0.938289	0.572151	0.995396	0.828017	1	1	0.983796	1	1	1	1
Nesoctites_micromegas	1	1	1	1	1	1	1	1	1	1	1	1	1	1	1	1	1	1	1	1	1	1	1	1	1	1	1	1	1	1	1	1	1	1	1	1	1	1	1	1	1	1	1	1	1	1	1	1	1
Picoides_albolarvatus	1	1	1	1	1	1	1	1	1	1	1	1	1	1	1	1	1	1	1	1	1	1	1	1	1	1	1	1	1	1	1	1	1	1	1	1	1	1	1	1	1	1	1	1	1	1	0.94747	1	1
Picoides_arcticus	1	1	1	1	1	1	1	1	1	1	1	1	1	1	1	1	1	1	1	1	1	1	1	1	1	1	1	1	1	1	1	1	1	1	1	1	1	1	1	1	1	1	1	1	1	1	0.380635	1	1
Picoides_arizonae	1	1	1	0.88531	1	0.697458	1	1	1	1	1	1	1	1	1	1	1	1	1	1	1	1	1	1	1	1	1	1	1	1	1	1	1	1	1	1	1	1	1	1	1	1	1	1	1	1	0.96942	0.637142	1
Picoides_borealis	1	1	1	1	1	1	1	1	1	1	0.837555	1	1	1	1	1	1	1	1	1	1	1	1	1	1	1	1	1	1	1	1	1	1	1	1	1	1	1	1	1	1	1	1	1	1	1	0.864667	1	1
Picoides_dorsalis	1	1	1	1	1	1	1	1	1	1	1	1	1	1	1	1	1	1	1	1	1	1	1	1	1	1	1	1	1	1	1	1	1	1	1	1	1	1	1	1	1	1	1	1	1	1	0.375818	1	1
Picoides_fumigatus	1	1	0.938021	0.554758	0.631441	0.992307	1	1	0.695935	0.765495	0.711785	1	0.88707	1	1	1	1	1	1	1	1	1	1	1	1	1	0.822595	0.817745	1	0.839485	0.838476	0.730067	1	1	0.80352	0.864836	1	1	1	1	1	1	1	1	1	0.930833	0.959743	0.92508	1
Picoides_nuttallii	1	1	1	1	1	1	1	1	1	1	1	1	1	1	1	1	1	1	1	1	1	1	1	1	1	1	1	1	1	1	1	1	1	1	1	1	1	1	1	1	1	1	1	1	1	1	0.972799	1	1
Picoides_pubescens	1	1	1	1	1	1	1	1	1	1	0.968199	1	1	1	1	1	1	1	1	1	1	1	1	1	1	1	1	1	1	1	1	1	1	1	1	1	1	1	1	1	1	1	1	1	1	1	0.178769	1	1
Picoides_scalaris	1	1	1	0.822517	1	0.904255	1	1	1	1	0.927977	1	1	1	1	1	1	1	1	1	1	1	1	1	1	1	0.966697	1	1	1	1	1	1	1	1	1	1	1	1	1	1	1	1	1	1	1	0.768865	0.804736	1
Picoides_stricklandi	1	1	1	1	1	1	1	1	1	1	1	1	1	1	1	1	1	1	1	1	1	1	1	1	1	1	1	1	1	1	1	1	1	1	1	1	1	1	1	1	1	1	1	1	1	1	0.997931	1	1
Picoides_tridactylus	0.989033	1	1	1	1	1	1	1	1	1	1	1	1	1	1	1	1	1	1	1	1	1	1	1	1	1	1	1	1	1	1	1	1	1	1	1	1	1	1	1	1	1	1	1	1	1	1	1	1
Picoides_villosus	1	1	1	0.962879	0.999931	1	1	1	0.996724	1	0.951452	1	1	1	1	1	1	1	1	1	1	1	1	1	1	1	0.978537	1	1	1	1	0.992055	1	1	1	1	1	1	1	1	1	1	1	1	1	1	0.112513	0.995679	1
Piculus_aurulentus	1	1	1	1	1	1	0.997932	1	1	1	1	0.253816	1	1	1	1	1	1	1	1	1	1	1	1	1	1	1	1	0.572574	1	1	1	0.991034	1	1	0.999866	1	1	1	1	1	1	1	1	1	1	1	1	0.680877
Piculus_callopterus	1	1	1	1	0.976659	1	1	1	0.996557	1	1	1	1	1	1	1	1	1	1	1	1	1	1	1	1	1	1	1	1	1	1	0.941019	1	1	1	1	1	1	1	1	1	1	1	1	1	1	1	1	1
Piculus_chrysochloros	1	1	0.981431	0.975058	0.782034	1	0.859956	1	0.296376	0.918336	1	0.952163	0.458203	1	1	1	1	1	1	1	1	1	1	1	1	1	0.990295	0.545004	0.774827	0.390827	0.593983	0.921712	0.856563	0.936251	0.801062	0.44025	0.840696	1	1	1	1	1	1	1	1	0.946633	1	1	0.74318
Piculus_flavigula	1	1	0.974575	1	0.872188	1	1	1	0.435873	0.916938	1	0.862768	0.359696	1	1	1	1	1	1	1	1	1	1	1	1	1	1	0.39383	0.685695	0.31665	0.517409	0.96811	0.981083	0.936051	0.826179	0.269969	0.690924	1	1	1	1	1	1	1	1	0.980178	1	1	0.785351
Piculus_leucolaemus	1	1	0.957824	1	0.693008	1	0.975256	1	0.428379	0.868427	1	1	0.351877	1	1	1	1	1	1	1	1	1	1	1	1	1	1	0.479178	0.870741	0.360277	0.460729	0.950926	0.924318	0.872923	0.614976	0.447079	0.820537	1	1	1	1	1	1	1	1	0.876559	1	1	0.937522
Piculus_litae	1	1	0.72805	1	0.765078	1	1	1	0.951702	0.529053	1	1	0.96308	1	1	1	1	1	1	1	1	1	1	1	1	1	1	0.943663	1	0.954392	0.951857	0.544052	1	1	0.829062	0.959848	1	1	1	1	1	1	1	1	1	1	1	1	1
Piculus_simplex	1	1	1	0.927772	1	1	1	1	0.994233	1	0.992616	1	1	1	1	1	1	1	1	1	1	1	1	1	1	1	0.795923	1	1	1	1	0.869935	1	1	1	1	1	1	1	1	1	1	1	1	1	1	0.999616	1	1
Picumnus_albosquamatus	1	1	1	1	0.993023	1	0.946894	1	0.72197	1	1	0.850158	0.766368	1	1	1	1	1	1	1	1	1	1	1	1	1	1	0.937711	0.654407	0.739071	0.931678	1	0.671485	0.803497	0.91257	0.857463	0.991953	1	1	1	1	1	1	1	1	1	1	1	0.612291
Picumnus_aurifrons	1	1	1	1	0.852397	1	1	1	0.56457	0.976295	1	1	0.393437	1	1	1	1	1	1	1	1	1	1	1	1	1	1	0.476644	0.966788	0.436607	0.35718	1	0.903751	0.93041	0.6809	0.425539	0.790109	1	1	1	1	1	1	1	1	0.955992	1	1	0.937775
Picumnus_castelnau	1	1	1	1	0.98262	1	1	1	0.968897	1	1	1	0.950718	1	1	1	1	1	1	1	1	1	1	1	1	1	1	0.947195	1	0.957954	0.92133	1	1	1	0.937468	0.954352	1	1	1	1	1	1	1	1	1	0.998294	1	1	1
Picumnus_cinnamomeus	1	1	1	1	0.996974	1	1	1	0.988172	1	1	1	1	1	1	1	1	1	1	1	1	1	1	1	1	1	1	1	1	1	1	0.996046	1	1	1	1	1	1	1	1	1	1	1	1	1	1	1	1	1
Picumnus_cirratus	1	1	1	1	1	1	0.488667	1	0.961098	1	1	0.678654	0.967502	1	1	1	1	1	1	1	1	1	1	1	1	1	1	0.994905	0.654029	0.988352	1	1	0.75191	1	1	0.979054	0.990109	1	1	1	1	1	1	1	1	1	1	1	0.407093
Picumnus_dorbignyanus	1	1	1	1	0.691193	1	0.875854	1	0.835378	0.945793	1	1	0.775655	1	1	1	1	1	1	1	1	1	1	1	1	1	1	0.902385	1	0.859651	0.82337	1	0.851478	1	0.697421	0.894521	1	1	1	1	1	1	1	1	1	0.726673	1	1	0.939309
Picumnus_exilis	1	1	1	1	0.998061	1	1	1	0.566081	0.992181	1	0.980343	0.605447	1	1	1	1	1	1	1	1	1	1	1	1	1	1	0.576056	0.80509	0.567432	0.751111	0.997929	1	0.959993	1	0.517967	0.62749	1	1	1	1	1	1	1	1	1	1	1	0.934649
Picumnus_fulvescens	1	1	1	1	1	1	1	1	0.992083	1	1	1	1	1	1	1	1	1	1	1	1	1	1	1	1	1	1	1	0.951578	1	1	1	1	1	1	1	1	1	1	1	1	1	1	1	1	1	1	1	1
Picumnus_fuscus	1	1	1	1	1	1	1	1	1	1	1	1	1	1	1	1	1	1	1	1	1	1	1	1	1	1	1	1	1	1	1	1	1	1	1	1	1	1	1	1	1	1	1	1	1	1	1	1	1
Picumnus_granadensis	1	1	1	1	0.968598	1	1	1	0.99421	0.906476	1	1	0.999483	1	1	1	1	1	1	1	1	1	1	1	1	1	1	0.994902	1	0.994356	0.999561	0.917694	1	1	0.97527	0.998489	1	1	1	1	1	1	1	1	1	1	1	1	1
Picumnus_innominatus	0.38694	0.901085	1	1	1	1	1	1	1	1	1	1	1	1	1	1	1	1	1	1	1	1	1	1	1	0.429298	1	1	1	1	1	1	1	1	1	1	1	1	0.840225	0.485118	1	0.981541	0.995766	1	1	1	1	1	1
Picumnus_lafresnayi	1	1	0.820511	1	0.535276	1	1	1	0.833526	0.481899	1	1	0.786855	1	1	1	1	1	1	1	1	1	1	1	1	1	1	0.761605	1	0.788917	0.668769	0.887467	1	1	0.587648	0.804246	0.963611	1	1	1	1	1	1	1	1	0.751641	1	1	1
Picumnus_limae	1	1	1	1	1	1	1	1	0.992916	1	1	1	1	1	1	1	1	1	1	1	1	1	1	1	1	1	1	1	0.970098	1	1	1	1	1	1	1	1	1	1	1	1	1	1	1	1	1	1	1	1
Picumnus_minutissimus	1	1	1	1	1	1	1	1	0.999826	1	1	1	0.999871	1	1	1	1	1	1	1	1	1	1	1	1	1	1	0.999697	1	0.999768	1	1	1	1	1	0.999747	0.999049	1	1	1	1	1	1	1	1	1	1	1	1
Picumnus_nebulosus	1	1	1	1	1	1	0.954378	1	1	1	1	0.684108	1	1	1	1	1	1	1	1	1	1	1	1	1	1	1	1	0.803751	1	1	1	0.964708	1	1	1	1	1	1	1	1	1	1	1	1	1	1	1	0.729435
Picumnus_olivaceus	1	1	0.831867	0.676449	0.626273	1	1	1	0.844596	0.562664	0.856267	1	0.943393	1	1	1	1	1	1	1	1	1	1	1	1	1	0.732631	0.896456	1	0.906025	0.903841	0.363282	1	1	0.840617	0.920573	1	1	1	1	1	1	1	1	1	1	0.988163	1	1
Picumnus_pumilus	1	1	1	1	1	1	1	1	0.983665	1	1	1	0.975069	1	1	1	1	1	1	1	1	1	1	1	1	1	1	0.971391	1	0.9782	0.957363	1	1	1	1	0.97559	1	1	1	1	1	1	1	1	1	1	1	1	1
Picumnus_pygmaeus	1	1	1	1	1	1	1	1	0.932947	1	1	1	0.983317	1	1	1	1	1	1	1	1	1	1	1	1	1	1	1	0.690863	0.976169	1	1	1	0.877557	1	0.932734	0.980704	1	1	1	1	1	1	1	1	1	1	1	0.97759
Picumnus_rufiventris	1	1	0.882841	1	0.497804	1	1	1	0.747508	0.705747	1	1	0.67667	1	1	1	1	1	1	1	1	1	1	1	1	1	1	0.662098	1	0.686073	0.586266	0.873998	1	1	0.191468	0.685007	1	1	1	1	1	1	1	1	1	0.869447	1	1	0.98327
Picumnus_sclateri	1	1	0.410001	1	0.922475	1	1	1	0.98497	0.918349	1	1	0.989902	1	1	1	1	1	1	1	1	1	1	1	1	1	1	0.977164	1	0.979935	0.967866	0.999553	1	1	0.995466	0.980359	1	1	1	1	1	1	1	1	1	0.954966	1	1	1
Picumnus_spilogaster	1	1	1	1	1	1	1	1	0.852908	1	1	1	0.794045	1	1	1	1	1	1	1	1	1	1	1	1	1	1	0.786885	0.999598	0.783214	0.971999	1	1	1	1	0.804556	0.542173	1	1	1	1	1	1	1	1	1	1	1	1
Picumnus_squamulatus	1	1	0.998906	1	0.899768	1	1	1	0.844782	0.732857	1	1	0.960098	1	1	1	1	1	1	1	1	1	1	1	1	1	1	0.908456	1	0.923164	0.935472	0.891368	1	1	0.878848	0.954825	1	1	1	1	1	1	1	1	1	1	1	1	1
Picumnus_steindachneri	1	1	1	1	0.995871	1	1	1	0.998977	0.983642	1	1	0.998414	1	1	1	1	1	1	1	1	1	1	1	1	1	1	0.998397	1	0.998633	0.997408	1	1	1	0.993604	0.998511	1	1	1	1	1	1	1	1	1	0.976823	1	1	1
Picumnus_subtilis	1	1	1	1	0.9743	1	1	1	0.99273	1	1	1	0.989523	1	1	1	1	1	1	1	1	1	1	1	1	1	1	0.9877	1	0.991178	0.98196	1	1	1	0.957278	0.989888	1	1	1	1	1	1	1	1	1	1	1	1	1
Picumnus_temminckii	1	1	1	1	1	1	0.980361	1	1	1	1	0.418542	1	1	1	1	1	1	1	1	1	1	1	1	1	1	1	1	0.759489	1	1	1	0.961932	1	1	1	1	1	1	1	1	1	1	1	1	1	1	1	0.830476
Picumnus_varzeae	1	1	1	1	1	1	1	1	0.991037	1	1	1	0.986012	1	1	1	1	1	1	1	1	1	1	1	1	1	1	0.984051	1	0.987783	0.976685	1	1	1	1	0.986986	0.955425	1	1	1	1	1	1	1	1	1	1	1	1
Picus_awokera	1	1	1	1	1	1	1	1	1	1	1	1	1	1	1	1	1	1	1	1	1	1	1	1	1	1	1	1	1	1	1	1	1	1	1	1	1	1	1	1	1	1	1	1	1	1	1	1	1
Picus_canus	0.742005	0.992522	1	1	1	1	1	1	1	1	1	1	1	1	1	1	1	1	1	1	1	1	1	1	1	0.834952	1	1	1	1	1	1	1	1	1	1	1	0.999057	0.961607	0.85256	0.999814	0.989159	1	1	1	1	1	1	1
Picus_chlorolophus	0.562625	0.887444	1	1	1	1	1	1	1	1	1	1	1	1	1	1	1	1	1	1	1	1	1	1	1	0.354724	1	1	1	1	1	1	1	1	1	1	1	1	0.691012	0.231487	1	0.956929	0.990184	1	1	1	1	1	1
Picus_erythropygius	0.888573	1	1	1	1	1	1	1	1	1	1	1	1	1	1	1	1	1	1	1	1	1	1	1	1	0.918167	1	1	1	1	1	1	1	1	1	1	1	1	1	0.879472	1	1	1	1	1	1	1	1	1
Picus_flavinucha	0.286441	0.816898	1	1	1	1	1	1	1	1	1	1	1	1	1	1	1	1	1	1	1	1	1	1	1	0.474455	1	1	1	1	1	1	1	1	1	1	1	1	0.94131	0.417706	1	0.961798	1	1	1	1	1	1	1
Picus_mentalis	0.86575	0.306058	1	1	1	1	1	1	1	1	1	1	1	1	1	1	1	1	1	1	1	1	1	1	1	0.705615	1	1	1	1	1	1	1	1	1	1	1	1	1	0.91566	1	0.888351	1	0.878005	1	1	1	1	1
Picus_mineaceus	0.836991	0.221233	1	1	1	1	1	1	1	1	1	1	1	1	1	1	1	1	1	1	1	1	1	1	1	0.727061	1	1	1	1	1	1	1	1	1	1	1	1	1	0.880756	1	0.931594	1	1	1	1	1	1	1
Picus_puniceus	0.831758	0.389339	1	1	1	1	1	1	1	1	1	1	1	1	1	1	1	1	1	1	1	1	1	1	1	0.645244	1	1	1	1	1	1	1	1	1	1	1	1	1	0.871856	1	0.889288	1	0.815283	1	1	1	1	1
Picus_rabieri	0.949218	1	1	1	1	1	1	1	1	1	1	1	1	1	1	1	1	1	1	1	1	1	1	1	1	0.986851	1	1	1	1	1	1	1	1	1	1	1	1	1	0.976508	1	1	1	1	1	1	1	1	1
Picus_squamatus	0.994688	1	1	1	1	1	1	1	1	1	1	1	1	1	1	1	1	1	1	1	1	1	1	1	1	0.947757	1	1	1	1	1	1	1	1	1	1	1	1	0.898246	0.897579	1	1	1	1	1	1	1	1	1
Picus_vaillantii	1	1	1	1	1	1	1	1	1	1	1	1	1	1	1	1	1	1	1	1	1	1	1	1	1	1	1	1	1	1	1	1	1	1	1	1	1	1	1	1	1	1	1	1	1	1	1	1	1
Picus_viridanus	0.861919	0.662821	1	1	1	1	1	1	1	1	1	1	1	1	1	1	1	1	1	1	1	1	1	1	1	0.875384	1	1	1	1	1	1	1	1	1	1	1	1	1	0.829961	1	1	1	1	1	1	1	1	1
Picus_viridis	1	1	1	1	1	1	1	1	1	1	1	1	1	1	1	1	1	1	1	1	1	1	1	1	1	1	1	1	1	1	1	1	1	1	1	1	1	1	1	1	1	1	1	1	1	1	1	1	1
Picus_vittatus	0.609244	0.712416	1	1	1	1	1	1	1	1	1	1	1	1	1	1	1	1	1	1	1	1	1	1	1	0.690308	1	1	1	1	1	1	1	1	1	1	1	1	1	0.673726	1	1	1	0.939137	1	1	1	1	1
Picus_xanthopygaeus	0.864406	1	1	1	1	1	1	1	1	1	1	1	1	1	1	1	1	1	1	1	1	1	1	1	1	0.582818	1	1	1	1	1	1	1	1	1	1	1	1	0.550859	0.434339	1	0.944985	0.981239	1	1	1	1	1	1
Reinwardtipicus_validus	0.873498	0.298577	1	1	1	1	1	1	1	1	1	1	1	1	1	1	1	1	1	1	1	1	1	1	1	0.703326	1	1	1	1	1	1	1	1	1	1	1	1	1	0.917992	1	0.872427	1	0.941694	1	1	1	1	1
Sasia_abnormis	0.849412	0.207864	1	1	1	1	1	1	1	1	1	1	1	1	1	1	1	1	1	1	1	1	1	1	1	0.667634	1	1	1	1	1	1	1	1	1	1	1	1	1	0.894797	1	0.873958	1	0.943374	1	1	1	1	1
Sasia_africana	1	1	1	1	1	1	1	1	1	1	1	1	1	0.991887	0.995927	0.581595	0.486903	0.808222	1	0.437039	1	0.959366	0.725667	1	0.905472	1	1	1	1	1	1	1	1	1	1	1	1	1	1	1	1	1	1	1	1	1	1	1	1
Sasia_ochracea	0.339675	0.987781	1	1	1	1	1	1	1	1	1	1	1	1	1	1	1	1	1	1	1	1	1	1	1	0.650672	1	1	1	1	1	1	1	1	1	1	1	1	1	0.542461	1	0.946702	1	1	1	1	1	1	1
Sphyrapicus_nuchalis	1	1	1	1	1	1	1	1	1	1	1	1	1	1	1	1	1	1	1	1	1	1	1	1	1	1	1	1	1	1	1	1	1	1	1	1	1	1	1	1	1	1	1	1	1	1	0.638119	1	1
Sphyrapicus_ruber	1	1	1	1	1	1	1	1	1	1	1	1	1	1	1	1	1	1	1	1	1	1	1	1	1	1	1	1	1	1	1	1	1	1	1	1	1	1	1	1	1	1	1	1	1	1	0.819187	1	1
Sphyrapicus_thyroideus	1	1	1	1	1	1	1	1	1	1	1	1	1	1	1	1	1	1	1	1	1	1	1	1	1	1	1	1	1	1	1	1	1	1	1	1	1	1	1	1	1	1	1	1	1	1	0.727466	1	1
Sphyrapicus_varius	1	1	1	0.885138	1	0.991224	1	1	0.995245	1	0.890213	1	1	1	1	1	1	1	1	1	1	1	1	1	1	1	0.945702	1	1	1	1	0.985993	1	1	1	1	1	1	1	1	1	1	1	1	1	1	0.252863	0.974757	1
Thripias_namaquus	1	1	1	1	1	1	1	1	1	1	1	1	1	0.211808	0.379156	0.556655	0.86517	1	0.982972	0.863304	0.967385	0.750592	1	0.755582	0.878272	1	1	1	1	1	1	1	1	1	1	1	1	1	1	1	1	1	1	1	1	1	1	1	1
Thripias_pyrrhogaster	1	1	1	1	1	1	1	1	1	1	1	1	1	1	1	0.980347	0.924627	0.686015	1	0.961438	1	1	0.878335	1	1	1	1	1	1	1	1	1	1	1	1	1	1	1	1	1	1	1	1	1	1	1	1	1	1
Thripias_xantholophus	1	1	1	1	1	1	1	1	1	1	1	1	1	0.910944	0.989868	0.8379	0.464703	1	1	0.7711	1	0.674578	1	0.998356	0.550443	1	1	1	1	1	1	1	1	1	1	1	1	1	1	1	1	1	1	1	1	1	1	1	1
Veniliornis_affinis	1	1	0.968776	1	0.758501	1	1	1	0.391177	0.882987	1	0.999626	0.336109	1	1	1	1	1	1	1	1	1	1	1	1	1	1	0.40498	0.838295	0.291588	0.38951	0.955672	0.948906	0.909666	0.687921	0.291905	0.81883	1	1	1	1	1	1	1	1	0.908354	1	1	0.930406
Veniliornis_callonotus	1	1	0.271108	1	0.845576	1	1	1	0.966074	0.788032	1	1	0.968599	1	1	1	1	1	1	1	1	1	1	1	1	1	1	0.955762	1	0.96007	0.93726	0.893809	1	1	0.943601	0.962536	1	1	1	1	1	1	1	1	1	0.903635	1	1	1
Veniliornis_cassini	1	1	1	1	1	1	1	1	0.793176	1	1	1	0.700674	1	1	1	1	1	1	1	1	1	1	1	1	1	1	0.674067	1	0.744007	0.874608	1	1	1	1	0.717628	0.280676	1	1	1	1	1	1	1	1	1	1	1	1
Veniliornis_chocoensis	1	1	0.704383	1	0.788226	1	1	1	0.958555	0.573218	1	1	0.964624	1	1	1	1	1	1	1	1	1	1	1	1	1	1	0.94242	1	0.951153	0.951007	0.603949	1	1	0.829561	0.958754	1	1	1	1	1	1	1	1	1	1	1	1	1
Veniliornis_dignus	1	1	0.854773	1	0.59058	1	1	1	0.825518	0.521524	1	1	0.892124	1	1	1	1	1	1	1	1	1	1	1	1	1	1	0.800257	1	0.824301	0.817763	0.646689	1	1	0.699763	0.852659	1	1	1	1	1	1	1	1	1	1	1	1	1
Veniliornis_frontalis	1	1	1	1	1	1	0.842761	1	0.998373	1	1	1	0.9986	1	1	1	1	1	1	1	1	1	1	1	1	1	1	1	1	0.999418	1	1	0.991635	1	1	1	1	1	1	1	1	1	1	1	1	1	1	1	0.999142
Veniliornis_kirkii	1	1	0.881467	0.889546	0.595287	1	1	1	0.709079	0.635647	1	1	0.933006	1	1	1	1	1	1	1	1	1	1	1	1	1	0.949789	0.802706	1	0.878037	0.895743	0.566024	1	1	0.830536	0.896214	0.99593	1	1	1	1	1	1	1	1	0.987151	1	1	1
Veniliornis_lignarius	1	1	1	1	1	1	0.980114	0.405221	0.996515	1	1	1	0.995263	1	1	1	1	1	1	1	1	1	1	1	1	1	1	1	1	1	1	1	1	1	1	1	1	1	1	1	1	1	1	1	1	1	1	1	0.995371
Veniliornis_maculifrons	1	1	1	1	1	1	1	1	1	1	1	0.741227	1	1	1	1	1	1	1	1	1	1	1	1	1	1	1	1	0.908078	1	1	1	1	1	1	1	1	1	1	1	1	1	1	1	1	1	1	1	0.93772
Veniliornis_mixtus	1	1	1	1	1	1	0.385615	1	0.96172	1	1	0.936698	0.963534	1	1	1	1	1	1	1	1	1	1	1	1	1	1	1	0.933193	0.97324	1	1	0.726569	0.963019	1	0.986241	1	1	1	1	1	1	1	1	1	1	1	1	0.555458
Veniliornis_nigriceps	1	1	0.887746	1	0.308876	1	0.953475	1	0.6749	0.585315	1	1	0.690215	1	1	1	1	1	1	1	1	1	1	1	1	1	1	0.712341	1	0.708016	0.660841	0.764329	0.955318	1	0.457044	0.743321	1	1	1	1	1	1	1	1	1	0.744557	1	1	0.957794
Veniliornis_passerinus	1	1	0.976351	1	0.791246	1	0.874852	1	0.435877	0.901174	1	0.869512	0.565009	1	1	1	1	1	1	1	1	1	1	1	1	1	1	0.645616	0.638915	0.500539	0.634952	0.947423	0.824982	0.921767	0.758258	0.564177	0.94842	1	1	1	1	1	1	1	1	0.92953	1	1	0.654512
Veniliornis_sanguineus	1	1	1	1	1	1	1	1	0.991082	1	1	1	0.986761	1	1	1	1	1	1	1	1	1	1	1	1	1	1	0.984609	1	0.988506	1	1	1	1	1	0.987602	0.953163	1	1	1	1	1	1	1	1	1	1	1	1
Veniliornis_spilogaster	1	1	1	1	1	1	0.93806	1	1	1	1	0.342642	1	1	1	1	1	1	1	1	1	1	1	1	1	1	1	1	0.627486	1	1	1	0.946142	1	1	1	1	1	1	1	1	1	1	1	1	1	1	1	0.621189
Xiphidiopicus_percussus	1	1	1	1	1	1	1	1	1	1	1	1	1	1	1	1	1	1	1	1	1	1	1	1	1	1	1	1	1	1	1	1	1	1	1	1	1	1	1	1	1	1	1	1	1	1	0.991272	1	1
[truncated: 181 more columns]

## Sheet: Plumage distances (whole body)
	Blythipicus_pyrrhotis	Blythipicus_rubiginosus	Campephilus_gayaquilensis	Campephilus_guatemalensis	Campephilus_haematogaster	Campephilus_imperialis	Campephilus_leucopogon	Campephilus_magellanicus	Campephilus_melanoleucos	Campephilus_pollens	Campephilus_principalis	Campephilus_robustus	Campephilus_rubricollis	Campethera_abingoni	Campethera_bennettii	Campethera_cailliautii	Campethera_caroli	Campethera_maculosa	Campethera_mombassica	Campethera_nivosa	Campethera_notata	Campethera_nubica	Campethera_punctuligera	Campethera_scriptoricauda	Campethera_tullbergi	Celeus_brachyurus	Celeus_castaneus	Celeus_elegans	Celeus_flavescens	Celeus_flavus	Celeus_grammicus	Celeus_loricatus	Celeus_lugubris	Celeus_obrieni	Celeus_spectabilis	Celeus_torquatus	Celeus_undatus	Chrysocolaptes_erythrocephalus	Chrysocolaptes_festivus	Chrysocolaptes_guttacristatus	Chrysocolaptes_haematribon	Chrysocolaptes_lucidus	Chrysocolaptes_stricklandi	Chrysocolaptes_strictus	Chrysocolaptes_xanthocephalus	Colaptes_atricollis	Colaptes_auratus	Colaptes_auricularis	Colaptes_campestris
Blythipicus_pyrrhotis	0	0.216862	0.40581	0.406721	0.217336	0.577633	0.364789	0.347044	0.426021	0.425852	0.599714	0.316325	0.302274	0.544337	0.541269	0.552494	0.357847	0.520521	0.53821	0.521447	0.523118	0.623425	0.56475	0.568704	0.471695	0.339801	0.23518	0.212305	0.52077	0.49101	0.231243	0.369383	0.362432	0.367112	0.40715	0.331895	0.253133	0.274711	0.412361	0.310094	0.277583	0.30805	0.385513	0.31432	0.282293	0.418935	0.502077	0.467122	0.555512
Blythipicus_rubiginosus	0.216862	0	0.316565	0.333118	0.149878	0.518939	0.30768	0.250579	0.34355	0.364302	0.550673	0.277498	0.228722	0.564627	0.591242	0.592213	0.41855	0.557529	0.62534	0.51481	0.551731	0.646996	0.629647	0.580699	0.53894	0.43977	0.397843	0.295916	0.533039	0.67465	0.315094	0.445591	0.401691	0.514645	0.462649	0.477201	0.323304	0.401985	0.478884	0.420144	0.275458	0.328828	0.33434	0.377651	0.393192	0.436173	0.531354	0.476543	0.542719
Campephilus_gayaquilensis	0.40581	0.316565	0	0.0580057	0.196574	0.241448	0.0880812	0.129511	0.0392871	0.09427	0.26465	0.0958138	0.240364	0.410083	0.4727	0.476162	0.513588	0.393214	0.449023	0.435323	0.421674	0.466095	0.488394	0.394818	0.416708	0.53786	0.484787	0.476351	0.292059	0.602305	0.509915	0.427949	0.302693	0.435859	0.373079	0.407857	0.370416	0.308806	0.337702	0.2972	0.177871	0.234015	0.171678	0.276352	0.264676	0.379798	0.384487	0.44592	0.31928
Campephilus_guatemalensis	0.406721	0.333118	0.0580057	0	0.207541	0.254549	0.106704	0.154249	0.0548998	0.0960351	0.260673	0.0892673	0.215991	0.374721	0.430577	0.441217	0.433094	0.375285	0.407824	0.402318	0.375858	0.436578	0.476779	0.368029	0.39426	0.470272	0.457746	0.437182	0.291873	0.599455	0.458218	0.368058	0.310465	0.420157	0.33069	0.419016	0.33364	0.302915	0.329585	0.287517	0.179588	0.237503	0.160295	0.270327	0.264584	0.361392	0.352517	0.400763	0.30585
Campephilus_haematogaster	0.217336	0.149878	0.196574	0.207541	0	0.416529	0.165549	0.125927	0.223312	0.267135	0.448295	0.136555	0.0937704	0.558271	0.60842	0.611584	0.484904	0.524667	0.625822	0.514296	0.55791	0.616602	0.628155	0.558741	0.53893	0.309414	0.360748	0.230577	0.441843	0.629525	0.270178	0.382919	0.363485	0.502174	0.419258	0.412465	0.288364	0.397444	0.470193	0.409889	0.26672	0.334075	0.282352	0.384956	0.346542	0.459316	0.525937	0.492964	0.488411
Campephilus_imperialis	0.577633	0.518939	0.241448	0.254549	0.416529	0	0.269929	0.346664	0.225571	0.190095	0.0579882	0.311207	0.448388	0.348566	0.345458	0.473964	0.560384	0.480998	0.456961	0.509936	0.45472	0.280396	0.370302	0.311634	0.434959	0.661192	0.640606	0.647199	0.30832	0.501047	0.650763	0.546697	0.369293	0.485674	0.533785	0.521444	0.541147	0.419838	0.330162	0.363141	0.334168	0.405216	0.29738	0.362034	0.377488	0.416151	0.389454	0.574556	0.33074
Campephilus_leucopogon	0.364789	0.30768	0.0880812	0.106704	0.165549	0.269929	0	0.104418	0.110194	0.136712	0.300533	0.0879959	0.188126	0.409746	0.443715	0.468994	0.462653	0.391124	0.470275	0.414755	0.429324	0.460721	0.467945	0.40394	0.406686	0.443417	0.47479	0.41337	0.312218	0.55162	0.436964	0.41872	0.29275	0.434682	0.410042	0.357972	0.390339	0.322	0.356049	0.311059	0.202058	0.280823	0.197881	0.300415	0.271996	0.370794	0.380833	0.4707	0.33673
Campephilus_magellanicus	0.347044	0.250579	0.129511	0.154249	0.125927	0.346664	0.104418	0	0.142812	0.215808	0.370192	0.0899557	0.182124	0.540583	0.625951	0.600558	0.572384	0.464143	0.569521	0.510063	0.5366	0.597982	0.596871	0.522539	0.517361	0.548187	0.475426	0.431297	0.390111	0.664116	0.496357	0.47702	0.379556	0.538707	0.440631	0.410109	0.371492	0.395237	0.436685	0.39268	0.250078	0.308074	0.264754	0.372047	0.324181	0.486818	0.511223	0.492391	0.430998
Campephilus_melanoleucos	0.426021	0.34355	0.0392871	0.0548998	0.223312	0.225571	0.110194	0.142812	0	0.0613137	0.241734	0.113895	0.256462	0.369616	0.419838	0.449103	0.464932	0.381775	0.418051	0.417663	0.385715	0.430766	0.472915	0.3592	0.406224	0.513064	0.487173	0.47879	0.276976	0.598944	0.497648	0.403671	0.316771	0.433039	0.362884	0.433377	0.37218	0.317499	0.322794	0.287157	0.200474	0.258679	0.180975	0.268227	0.282641	0.370344	0.342217	0.426087	0.298222
Campephilus_pollens	0.425852	0.364302	0.09427	0.0960351	0.267135	0.190095	0.136712	0.215808	0.0613137	0	0.193902	0.151836	0.290701	0.348398	0.394396	0.44003	0.499215	0.400109	0.41348	0.434169	0.404176	0.412601	0.468529	0.333432	0.393249	0.497621	0.485898	0.462469	0.288707	0.565236	0.481591	0.414366	0.314565	0.411981	0.37362	0.4302	0.383265	0.320275	0.289705	0.263335	0.205416	0.258346	0.176022	0.250182	0.282536	0.359624	0.340227	0.459032	0.284562
Campephilus_principalis	0.599714	0.550673	0.26465	0.260673	0.448295	0.0579882	0.300533	0.370192	0.241734	0.193902	0	0.342765	0.468752	0.337852	0.323368	0.460981	0.558695	0.487459	0.436094	0.512194	0.441671	0.258714	0.382274	0.275982	0.428417	0.662708	0.651404	0.652621	0.326172	0.5174	0.657154	0.531226	0.397719	0.488168	0.515278	0.530253	0.548662	0.40819	0.300469	0.34711	0.336034	0.40009	0.290478	0.349022	0.377533	0.411994	0.363591	0.56557	0.325317
Campephilus_robustus	0.316325	0.277498	0.0958138	0.0892673	0.136555	0.311207	0.0879959	0.0899557	0.113895	0.151836	0.342765	0	0.141863	0.431359	0.473012	0.47187	0.372753	0.384364	0.467351	0.380513	0.401814	0.497109	0.501057	0.432734	0.423974	0.324359	0.353645	0.311331	0.337291	0.545314	0.316288	0.316647	0.277315	0.416441	0.326396	0.365479	0.274414	0.330312	0.377075	0.324955	0.202853	0.281779	0.1913	0.304411	0.287782	0.364295	0.392867	0.392704	0.367019
Campephilus_rubricollis	0.302274	0.228722	0.240364	0.215991	0.0937704	0.448388	0.188126	0.182124	0.256462	0.290701	0.468752	0.141863	0	0.583006	0.643069	0.631565	0.529486	0.539629	0.62341	0.541955	0.573229	0.639634	0.653324	0.571038	0.558056	0.30884	0.433735	0.232821	0.483682	0.676904	0.278833	0.42341	0.418622	0.556387	0.444141	0.436696	0.322485	0.430443	0.499581	0.437078	0.306071	0.370421	0.310981	0.420901	0.369339	0.509229	0.554079	0.521296	0.513844
Campethera_abingoni	0.544337	0.564627	0.410083	0.374721	0.558271	0.348566	0.409746	0.540583	0.369616	0.348398	0.337852	0.431359	0.583006	0	0.0884788	0.232621	0.294327	0.272657	0.22532	0.263445	0.179482	0.179644	0.352388	0.133744	0.235719	0.662472	0.512234	0.620082	0.258304	0.495936	0.613623	0.289958	0.296837	0.275452	0.244186	0.538137	0.429138	0.328859	0.252836	0.243517	0.323588	0.329855	0.250822	0.248419	0.399241	0.174706	0.168753	0.270029	0.141564
Campethera_bennettii	0.541269	0.591242	0.4727	0.430577	0.60842	0.345458	0.443715	0.625951	0.419838	0.394396	0.323368	0.473012	0.643069	0.0884788	0	0.206754	0.295458	0.283153	0.210196	0.258021	0.171428	0.122793	0.301586	0.101662	0.219324	0.66289	0.505364	0.629087	0.217577	0.455736	0.622311	0.303119	0.265399	0.244878	0.2744	0.496763	0.443143	0.287407	0.231997	0.221994	0.32293	0.32587	0.258824	0.233211	0.372554	0.164568	0.16289	0.275492	0.166116
Campethera_cailliautii	0.552494	0.592213	0.476162	0.441217	0.611584	0.473964	0.468994	0.600558	0.449103	0.44003	0.460981	0.47187	0.631565	0.232621	0.206754	0	0.221617	0.179323	0.098005	0.192824	0.163971	0.310798	0.203892	0.252465	0.0920741	0.680776	0.481659	0.628727	0.221901	0.37352	0.633833	0.333338	0.275452	0.161836	0.273662	0.463843	0.454735	0.262186	0.253015	0.236745	0.290571	0.277461	0.275242	0.220401	0.343529	0.207908	0.255818	0.197941	0.229719
Campethera_caroli	0.357847	0.41855	0.513588	0.433094	0.484904	0.560384	0.462653	0.572384	0.464932	0.499215	0.558695	0.372753	0.529486	0.294327	0.295458	0.221617	0	0.186032	0.248931	0.179292	0.16904	0.419397	0.369071	0.328745	0.224909	0.517585	0.302034	0.446585	0.259502	0.502676	0.454604	0.257955	0.24182	0.230041	0.210158	0.419485	0.278964	0.253333	0.267385	0.248191	0.250804	0.26131	0.309401	0.214758	0.328409	0.242631	0.303165	0.113664	0.250602
Campethera_maculosa	0.520521	0.557529	0.393214	0.375285	0.524667	0.480998	0.391124	0.464143	0.381775	0.400109	0.487459	0.384364	0.539629	0.272657	0.283153	0.179323	0.186032	0	0.19025	0.1864	0.195172	0.396122	0.305093	0.321302	0.137103	0.710137	0.457414	0.62075	0.273273	0.4672	0.655547	0.334688	0.298565	0.257832	0.2651	0.471163	0.442179	0.264915	0.288258	0.273261	0.316137	0.328059	0.325166	0.246377	0.370386	0.259025	0.332372	0.166621	0.299019
Campethera_mombassica	0.53821	0.62534	0.449023	0.407824	0.625822	0.456961	0.470275	0.569521	0.418051	0.41348	0.436094	0.467351	0.62341	0.22532	0.210196	0.098005	0.248931	0.19025	0	0.24472	0.163335	0.268121	0.201179	0.254915	0.17265	0.632341	0.446622	0.611049	0.298974	0.372201	0.606888	0.295145	0.311754	0.200471	0.264237	0.463518	0.435803	0.290855	0.29373	0.277363	0.343655	0.3275	0.318262	0.270371	0.390839	0.260441	0.23078	0.201605	0.256356
Campethera_nivosa	0.521447	0.51481	0.435323	0.402318	0.514296	0.509936	0.414755	0.510063	0.417663	0.434169	0.512194	0.380513	0.541955	0.263445	0.258021	0.192824	0.179292	0.1864	0.24472	0	0.125304	0.381006	0.342371	0.287066	0.177334	0.66054	0.457335	0.583668	0.220404	0.530709	0.602883	0.343172	0.295364	0.28371	0.269032	0.475855	0.407611	0.268875	0.285927	0.26722	0.273143	0.285023	0.285705	0.236493	0.363295	0.235411	0.327314	0.218554	0.312108
Campethera_notata	0.523118	0.551731	0.421674	0.375858	0.55791	0.45472	0.429324	0.5366	0.385715	0.404176	0.441671	0.401814	0.573229	0.179482	0.171428	0.163971	0.16904	0.195172	0.163335	0.125304	0	0.274348	0.32284	0.20926	0.204278	0.64343	0.456183	0.589549	0.244064	0.517493	0.597056	0.270433	0.30301	0.268366	0.228465	0.505802	0.415269	0.302841	0.291495	0.278059	0.31844	0.321672	0.280743	0.262535	0.414163	0.219737	0.253096	0.188415	0.25943
Campethera_nubica	0.623425	0.646996	0.466095	0.436578	0.616602	0.280396	0.460721	0.597982	0.430766	0.412601	0.258714	0.497109	0.639634	0.179644	0.122793	0.310798	0.419397	0.396122	0.268121	0.381006	0.274348	0	0.311095	0.135782	0.332449	0.728217	0.607714	0.698869	0.302204	0.490432	0.689219	0.39742	0.346046	0.372096	0.382319	0.580176	0.517103	0.373651	0.30012	0.313037	0.402407	0.419661	0.316888	0.34681	0.471909	0.266308	0.235511	0.402562	0.257193
Campethera_punctuligera	0.56475	0.629647	0.488394	0.476779	0.628155	0.370302	0.467945	0.596871	0.472915	0.468529	0.382274	0.501057	0.653324	0.352388	0.301586	0.203892	0.369071	0.305093	0.201179	0.342371	0.32284	0.311095	0	0.340331	0.219854	0.710821	0.523253	0.67094	0.285867	0.208167	0.672595	0.485933	0.288379	0.230963	0.443687	0.457885	0.570616	0.339171	0.367351	0.364471	0.390248	0.438466	0.416683	0.343666	0.385498	0.34087	0.40205	0.380724	0.377445
Campethera_scriptoricauda	0.568704	0.580699	0.394818	0.368029	0.558741	0.311634	0.40394	0.522539	0.3592	0.333432	0.275982	0.432734	0.571038	0.133744	0.101662	0.252465	0.328745	0.321302	0.254915	0.287066	0.20926	0.135782	0.340331	0	0.280407	0.656258	0.535559	0.621571	0.238629	0.507066	0.611104	0.318676	0.290468	0.309675	0.271453	0.503314	0.442083	0.31761	0.251322	0.238264	0.321073	0.329039	0.244563	0.269959	0.393796	0.178807	0.136557	0.2976	0.16537
Campethera_tullbergi	0.471695	0.53894	0.416708	0.39426	0.53893	0.434959	0.406686	0.517361	0.406224	0.393249	0.428417	0.423974	0.558056	0.235719	0.219324	0.0920741	0.224909	0.137103	0.17265	0.177334	0.204278	0.332449	0.219854	0.280407	0	0.573312	0.424966	0.552763	0.217874	0.372787	0.541608	0.299383	0.24461	0.157306	0.271133	0.429543	0.367246	0.241717	0.243453	0.222088	0.262186	0.266434	0.279637	0.203703	0.303556	0.200601	0.240784	0.200385	0.203498
Celeus_brachyurus	0.339801	0.43977	0.53786	0.470272	0.309414	0.661192	0.443417	0.548187	0.513064	0.497621	0.662708	0.324359	0.30884	0.662472	0.66289	0.680776	0.517585	0.710137	0.632341	0.66054	0.64343	0.728217	0.710821	0.656258	0.573312	0	0.328891	0.139464	0.692881	0.608098	0.137117	0.386301	0.480325	0.514014	0.410338	0.382622	0.292842	0.403142	0.538844	0.428459	0.376967	0.414683	0.448748	0.436886	0.368893	0.539192	0.692223	0.622794	0.747113
Celeus_castaneus	0.23518	0.397843	0.484787	0.457746	0.360748	0.640606	0.47479	0.475426	0.487173	0.485898	0.651404	0.353645	0.433735	0.512234	0.505364	0.481659	0.302034	0.457414	0.446622	0.457335	0.456183	0.607714	0.523253	0.535559	0.424966	0.328891	0	0.287014	0.503623	0.416639	0.292388	0.318816	0.353909	0.302183	0.335063	0.246671	0.194083	0.276556	0.405461	0.298246	0.299814	0.326244	0.402658	0.310252	0.262931	0.411364	0.447085	0.40466	0.511026
Celeus_elegans	0.212305	0.295916	0.476351	0.437182	0.230577	0.647199	0.41337	0.431297	0.47879	0.462469	0.652621	0.311331	0.232821	0.620082	0.629087	0.628727	0.446585	0.62075	0.611049	0.583668	0.589549	0.698869	0.67094	0.621571	0.552763	0.139464	0.287014	0	0.620421	0.596777	0.0774168	0.359254	0.438094	0.473534	0.406945	0.37534	0.233381	0.380088	0.512216	0.407195	0.330982	0.361553	0.416992	0.404662	0.340999	0.498709	0.588387	0.539098	0.640153
[truncated: 202 more rows]
[truncated: 181 more columns]

## Sheet: Plumage distances (back)
	Blythipicus_pyrrhotis_back	Blythipicus_rubiginosus_back	Campephilus_gayaquilensis_back	Campephilus_guatemalensis_back	Campephilus_haematogaster_back	Campephilus_imperialis_back	Campephilus_leucopogon_back	Campephilus_magellanicus_back	Campephilus_melanoleucos_back	Campephilus_pollens_back	Campephilus_principalis_back	Campephilus_robustus_back	Campephilus_rubricollis_back	Campethera_abingoni_back	Campethera_bennettii_back	Campethera_cailliautii_back	Campethera_caroli_back	Campethera_maculosa_back	Campethera_mombassica_back	Campethera_nivosa_back	Campethera_notata_back	Campethera_nubica_back	Campethera_punctuligera_back	Campethera_scriptoricauda_back	Campethera_tullbergi_back	Celeus_brachyurus_back	Celeus_castaneus_back	Celeus_elegans_back	Celeus_flavescens_back	Celeus_flavus_back	Celeus_grammicus_back	Celeus_loricatus_back	Celeus_lugubris_back	Celeus_obrieni_back	Celeus_spectabilis_back	Celeus_torquatus_back	Celeus_undatus_back	Chrysocolaptes_erythrocephalus_back	Chrysocolaptes_festivus_back	Chrysocolaptes_guttacristatus_back	Chrysocolaptes_haematribon_back	Chrysocolaptes_lucidus_back	Chrysocolaptes_stricklandi_back	Chrysocolaptes_strictus_back	Chrysocolaptes_xanthocephalus_back	Colaptes_atricollis_back	Colaptes_auratus_back	Colaptes_auricularis_back	Colaptes_campestris_back
[truncated: 230 more rows]
[truncated: 181 more columns]

[truncated: 2 more sheets: Plumage distances (head), Plumage distances (belly)]
